# Supplementary material for: Opportunities within the meat supply chain in Africa—The case of beef production in Northern Ghana
Source: PLoS One. 2022 Jan 18;17(1):e0260668. doi: 10.1371/journal.pone.0260668 (PMC8765630; doi:10.1371/journal.pone.0260668)
Supplement: S1 File — (XLSX) [file pone.0260668.s001.xlsx]

## Sheet: cattlepres
n°mois+année	Bawku	Buipe	Pusiga	Tamale	Szum presented cattles	averages
1-2016	854			1750	2604	981.583											Market	Average number of presented cattles
2-2016	850			1721	2571	2211.39											Bawku	981.583
3-2016	863			2171	3034	2843.29											Buipe	2211.39
4-2016	670			1936	2606	2426.78											Pusiga	2843.29
5-2016	650			1991	2641												Tamale	2426.78
6-2016	520			2805	3325
7-2016	540			1984	2524
8-2016	600			2242	2842
9-2016	900		6500	4195	11595
10-2016	650		3040	2119	5809
11-2016	700		2311	2452	5463
12-2016	2414		3737	2587	8738
1-2017	950		2920	1908	5778
2-2017	1100		1596	1920	4616
3-2017	850		2107	2194	5151
4-2017	980		1530	1687	4197
5-2017	840		2022	2198	5060
6-2017	580		1150	2872	4602
7-2017	863	3297	3232	2313	9705
8-2017	910	2936	3596	4562	12004
9-2017	1100	2164	3018	2197	8479
10-2017	1300	1600	3224	2246	8370
11-2017	1900	2250	3607	3051	10808
12-2017	2800	2570	3600	2535	11505
1-2018	764	2084	2115	2042	7005
2-2018	738	1494	1345	465	4042
3-2018	796	1984	1009	2071	5860
4-2018	940	3017	2421	2059	8437
5-2018	867	3001	2712	2772	9352
6-2018	568	3003	2910	2756	9237
7-2018	570	2105	2685	2537	7897
8-2018	652	2347	2761	4540	10300
9-2018	943	1856	3640	2262	8701
10-2018	600	1286	3117	2749	7752
11-2018	735	1267	3750	2570	8322
12-2018	2780	1544	3957	2905	11186

## Sheet: cattlesold
n°mois+année	Bawku Cattle sold	Buipe Cattle sold	Pusiga Cattle sold	Tamale Cattle sold	szum
1-2016	598			1710	2308
2-2016	669			1721	2390
3-2016	695			2098	2793
4-2016	460			1838	2298
5-2016	462			1851	2313
6-2016	320			2399	2719
7-2016	363			1268	1631
8-2016	410			1743	2153
9-2016	840		6250	3255	10345
10-2016	520		2578	1564	4662
11-2016	530		2233	1501	4264
12-2016	2176		2540	1817	6533
1-2017	710		1129	1491	3330
2-2017	910		1177	1293	3380
3-2017	700		1200	1535	3435
4-2017	845		950	1035	2830
5-2017	732		1505	1643	3880
6-2017	360		895	2233	3488
7-2017	600	2797	2678	1729	7804
8-2017	860	2336	3201	3740	10137
9-2017	912	1915	2712	1482	7021
10-2017	1100	1559	3011	1474	7144
11-2017	1830	2212	2143	2103	8288
12-2017	2530	2552	2133	1750	8965
1-2018	614	1698	1412	1583	5307
2-2018	655	1185	945	358	3143
3-2018	660	1557	745	1665	4627
4-2018	815	2168	1400	1656	6039
5-2018	809	2304	1457	2272	6842
6-2018	356	2196	1396	2301	6249
7-2018	380	2041	2056	2137	6614
8-2018	485	2216	2056	3440	8197
9-2018	862	1746	3173	1852	7633
10-2018	517	1235	2451	2249	6452
11-2018	584	1241	2893	2500	7218
12-2018	2450	1320	3667	2789	10226

## Sheet: smallrumpres
n°mois+année	Bawku Small ruminants presented	Buipe Small ruminants presented	Pusiga Small ruminants presented	Tamale Small ruminants presented	Sum presented small rum											n°mois+année	Bawku Small ruminants presented	Pusiga Small ruminants presented	Bawku Cattle presented	Pusiga Cattle presented	n°mois+année	Bawku Small ruminants presented	Pusiga Small ruminants presented	Bawku Cattle presented	Pusiga Cattle presented
1-2016	1860			200	2060											1-2016	1860		854		9-2016	4200	1500	900	6500
2-2016	1845			232	2077											2-2016	1845		850		10-2016	1240	2476	650	3040
3-2016	1860			272	2132											3-2016	1860		863		11-2016	1800	1950	700	2311
4-2016	920			225	1145											4-2016	920		670		12-2016	5250	3250	2414	3737
5-2016	1100			208	1308											5-2016	1100		650		1-2017	3400	2573	950	2920
6-2016	1245			300	1545											6-2016	1245		520		2-2017	3200	938	1100	1596
7-2016	1940			322	2262											7-2016	1940		540		3-2017	2800	1224	850	2107
8-2016	2960			380	3340											8-2016	2960		600		4-2017	2870	530	980	1530
9-2016	4200		1500	1156	6856											9-2016	4200	1500	900	6500	5-2017	3860	1200	840	2022
10-2016	1240		2476	215	3931											10-2016	1240	2476	650	3040	6-2017	2027	805	580	1150
11-2016	1800		1950	255	4005											11-2016	1800	1950	700	2311	7-2017	1950	2112	863	3232
12-2016	5250		3250	540	9040											12-2016	5250	3250	2414	3737	8-2017	1800	2812	910	3596
1-2017	3400		2573	442	6415											1-2017	3400	2573	950	2920	9-2017	1848	2236	1100	3018
2-2017	3200		938	272	4410											2-2017	3200	938	1100	1596	10-2017	2150	2116	1300	3224
3-2017	2800		1224	510	4534											3-2017	2800	1224	850	2107	11-2017	2230	1143	1900	3607
4-2017	2870		530	362	3762											4-2017	2870	530	980	1530	12-2017	5650	1334	2800	3600
5-2017	3860		1200	451	5511											5-2017	3860	1200	840	2022	1-2018	1580	1512	764	2115
6-2017	2027		805	663	3495											6-2017	2027	805	580	1150	2-2018	1512	918	738	1345
7-2017	1950	634	2112	671	5367											7-2017	1950	2112	863	3232	3-2018	1334	815	796	1009
8-2017	1800	684	2812	1074	6370											8-2017	1800	2812	910	3596	4-2018	2630	1281	940	2421
9-2017	1848	442	2236	559	5085											9-2017	1848	2236	1100	3018	5-2018	3685	1523	867	2712
10-2017	2150	340	2116	476	5082											10-2017	2150	2116	1300	3224	6-2018	2138	2113	568	2910
11-2017	2230	570	1143	640	4583											11-2017	2230	1143	1900	3607	7-2018	1800	1206	570	2685
12-2017	5650	470	1334	436	7890											12-2017	5650	1334	2800	3600	8-2018	2485	1208	652	2761
1-2018	1580	501	1512	604	4197											1-2018	1580	1512	764	2115	9-2018	4000	1618	943	3640
2-2018	1512	309	918	153	2892											2-2018	1512	918	738	1345	10-2018	2200	1981	600	3117
3-2018	1334	450	815	584	3183											3-2018	1334	815	796	1009	11-2018	1780	2018	735	3750
4-2018	2630	503	1281	569	4983											4-2018	2630	1281	940	2421	12-2018	5468	2214	2780	3957
5-2018	3685	623	1523	732	6563											5-2018	3685	1523	867	2712
6-2018	2138	523	2113	781	5555											6-2018	2138	2113	568	2910
7-2018	1800	410	1206	817	4233											7-2018	1800	1206	570	2685
8-2018	2485	542	1208	1597	5832											8-2018	2485	1208	652	2761
9-2018	4000	469	1618	817	6904											9-2018	4000	1618	943	3640
10-2018	2200	450	1981	879	5510											10-2018	2200	1981	600	3117
11-2018	1780	490	2018	861	5149											11-2018	1780	2018	735	3750
12-2018	5468	562	2214	1002	9246											12-2018	5468	2214	2780	3957

## Sheet: smallrumsold
n°mois+année	Bawku Small ruminants sold	Buipe Small ruminants sold	Pusiga Small ruminants sold	Tamale Small ruminants sold	Sum sold small rum
1-2016	1470			172	1642
2-2016	1470			130	1600
3-2016	1240			272	1512
4-2016	867			220	1087
5-2016	920			208	1128
6-2016	1012			252	1264
7-2016	1727			280	2007
8-2016	2518			380	2898
9-2016	3860		1322	1125	6307
10-2016	1900		1674	200	3774
11-2016	1750		1219	214	3183
12-2016	5198		2546	478	8222
1-2017	3160		1482	442	5084
2-2017	2580		745	272	3597
3-2017	2535		915	510	3960
4-2017	2558		394	362	3314
5-2017	3500		922	451	4873
6-2017	1734		455	612	2801
7-2017	1540	564	1189	647	3940
8-2017	1498	604	2341	984	5427
9-2017	1525	362	1996	403	4286
10-2017	1830	331	1841	460	4462
11-2017	2000	539	987	594	4120
12-2017	5550	326	1012	436	7324
1-2018	1340	404	1345	593	3682
2-2018	1153	243	718	151	2265
3-2018	1004	327	645	569	2545
4-2018	2115	346	1176	559	4196
5-2018	3443	476	1175	723	5817
6-2018	1823	397	1864	732	4816
7-2018	1784	263	982	786	3815
8-2018	2085	478	1021	1550	5134
9-2018	3580	417	1374	786	6157
10-2018	1870	190	1374	857	4291
11-2018	1680	238	1653	785	4356
12-2018	5348	342	1911	852	8453

## Sheet: sum
n°mois+année	Bawku Cattle presented	Buipe Cattle presented	Pusiga Cattle presented	Tamale Cattle presented	Bawku Cattle sold	Buipe Cattle sold	Pusiga Cattle sold	Tamale Cattle sold	Bawku Small ruminants presented	Buipe Small ruminants presented	Pusiga Small ruminants presented	Tamale Small ruminants presented	Bawku Small ruminants sold	Buipe Small ruminants sold	Pusiga Small ruminants sold	Tamale Small ruminants sold	Ssum presented cattles	Sum sold cattles	Sum presented small rum	Sum sold small rum
1-2016	854			1750	598			1710	1860			200	1470			172	2604	2308	2060	1642
2-2016	850			1721	669			1721	1845			232	1470			130	2571	2390	2077	1600
3-2016	863			2171	695			2098	1860			272	1240			272	3034	2793	2132	1512
4-2016	670			1936	460			1838	920			225	867			220	2606	2298	1145	1087
5-2016	650			1991	462			1851	1100			208	920			208	2641	2313	1308	1128
6-2016	520			2805	320			2399	1245			300	1012			252	3325	2719	1545	1264
7-2016	540			1984	363			1268	1940			322	1727			280	2524	1631	2262	2007
8-2016	600			2242	410			1743	2960			380	2518			380	2842	2153	3340	2898
9-2016	900		6500	4195	840		6250	3255	4200		1500	1156	3860		1322	1125	11595	10345	6856	6307
10-2016	650		3040	2119	520		2578	1564	1240		2476	215	1900		1674	200	5809	4662	3931	3774
11-2016	700		2311	2452	530		2233	1501	1800		1950	255	1750		1219	214	5463	4264	4005	3183
12-2016	2414		3737	2587	2176		2540	1817	5250		3250	540	5198		2546	478	8738	6533	9040	8222
1-2017	950		2920	1908	710		1129	1491	3400		2573	442	3160		1482	442	5778	3330	6415	5084
2-2017	1100		1596	1920	910		1177	1293	3200		938	272	2580		745	272	4616	3380	4410	3597
3-2017	850		2107	2194	700		1200	1535	2800		1224	510	2535		915	510	5151	3435	4534	3960
4-2017	980		1530	1687	845		950	1035	2870		530	362	2558		394	362	4197	2830	3762	3314
5-2017	840		2022	2198	732		1505	1643	3860		1200	451	3500		922	451	5060	3880	5511	4873
6-2017	580		1150	2872	360		895	2233	2027		805	663	1734		455	612	4602	3488	3495	2801
7-2017	863	3297	3232	2313	600	2797	2678	1729	1950	634	2112	671	1540	564	1189	647	9705	7804	5367	3940
8-2017	910	2936	3596	4562	860	2336	3201	3740	1800	684	2812	1074	1498	604	2341	984	12004	10137	6370	5427
9-2017	1100	2164	3018	2197	912	1915	2712	1482	1848	442	2236	559	1525	362	1996	403	8479	7021	5085	4286
10-2017	1300	1600	3224	2246	1100	1559	3011	1474	2150	340	2116	476	1830	331	1841	460	8370	7144	5082	4462
11-2017	1900	2250	3607	3051	1830	2212	2143	2103	2230	570	1143	640	2000	539	987	594	10808	8288	4583	4120
12-2017	2800	2570	3600	2535	2530	2552	2133	1750	5650	470	1334	436	5550	326	1012	436	11505	8965	7890	7324
1-2018	764	2084	2115	2042	614	1698	1412	1583	1580	501	1512	604	1340	404	1345	593	7005	5307	4197	3682
2-2018	738	1494	1345	465	655	1185	945	358	1512	309	918	153	1153	243	718	151	4042	3143	2892	2265
3-2018	796	1984	1009	2071	660	1557	745	1665	1334	450	815	584	1004	327	645	569	5860	4627	3183	2545
4-2018	940	3017	2421	2059	815	2168	1400	1656	2630	503	1281	569	2115	346	1176	559	8437	6039	4983	4196
5-2018	867	3001	2712	2772	809	2304	1457	2272	3685	623	1523	732	3443	476	1175	723	9352	6842	6563	5817
6-2018	568	3003	2910	2756	356	2196	1396	2301	2138	523	2113	781	1823	397	1864	732	9237	6249	5555	4816
7-2018	570	2105	2685	2537	380	2041	2056	2137	1800	410	1206	817	1784	263	982	786	7897	6614	4233	3815
8-2018	652	2347	2761	4540	485	2216	2056	3440	2485	542	1208	1597	2085	478	1021	1550	10300	8197	5832	5134
9-2018	943	1856	3640	2262	862	1746	3173	1852	4000	469	1618	817	3580	417	1374	786	8701	7633	6904	6157
10-2018	600	1286	3117	2749	517	1235	2451	2249	2200	450	1981	879	1870	190	1374	857	7752	6452	5510	4291
11-2018	735	1267	3750	2570	584	1241	2893	2500	1780	490	2018	861	1680	238	1653	785	8322	7218	5149	4356
12-2018	2780	1544	3957	2905	2450	1320	3667	2789	5468	562	2214	1002	5348	342	1911	852	11186	10226	9246	8453

## Sheet: unitVSmarkets
n°mois+année	Sold cattles in North Ghanaian MKTS	Slaughtered cattles by UDS per month	Produced edible beef by UDS per motnh
1-2016	2308	0	0
2-2016	2390	2	467.9
3-2016	2793	1	191.38
4-2016	2298	4	645.69
5-2016	2313	7	1163.07
6-2016	2719	6	1521.2
7-2016	1631	0	0
8-2016	2153	5	1184.38
9-2016	10345	2	645.88
10-2016	4662	3	808.04
11-2016	4264	4	1208.43
12-2016	6533	3	1015.68
1-2017	3330	1	221
2-2017	3380	5	1168.49
3-2017	3435	4	1057.76
4-2017	2830	3	896.949
5-2017	3880	4	1114.04
6-2017	3488	6	1217.34
7-2017	7804	6	1546.7
8-2017	10137	3	880
9-2017	7021	7	2315.61
10-2017	7144	3	744.947
11-2017	8288	5	1442.48
12-2017	8965	2	208.751
1-2018	5307	8	2783.88
2-2018	3143	3	575
3-2018	4627	0	0
4-2018	6039	1	142.251
5-2018	6842	8	2667.49
