# Supplementary material for: Opportunities within the meat supply chain in Africa—The case of beef production in Northern Ghana
Source: PLoS One. 2022 Jan 18;17(1):e0260668. doi: 10.1371/journal.pone.0260668 (PMC8765630; doi:10.1371/journal.pone.0260668)
Supplement: S2 File — (XLSX) [file pone.0260668.s002.xlsx]

## Sheet: Description
Location
Description
Type and technical details of infrastructure
Infrastructure needs (if applicable)
Date opened

## Sheet: Methods of management
Category	Taxes collected	Taxes paid by		Taxes paid to
		Buyer	Seller	Assembly	MC	veterinary	TA
Cattle	8	8		3		5
Small ruminants	4	4		2		2
Horses
Donkeys	8	8		3		5
Insert other taxes in the table if necessary
Land ownership	The land is owned by the Bawku Municipal Assembly and acquired from the traditioal ruler
Management systems	The livetsock market infrastrure is managed by the Municipal Assembly together with the livetsock market committee. The Assembly levey is paid to the Municipal Assembly as Internal Generated Funds (IGF) to undertake local level developmental projects . The movement permit fee collected by the Municipal Veterinary office is paid to the natinal veterinary directorate at the national level. The live…

## Sheet: Data
		Cattle			Small ruminants			Horses			Donkeys			Origin	Destination
n°mois+année	Month	Cattle presented	Cattle sold	Ratio	Small ruminants presented	Small ruminants sold	Ratio	Horses presented	Horses sold	Ratio	Donkeys presented	Donkeys sold	Ratio
1-2016	January	854	598	0.700234	1860	1470	0.790323			#DIV/0!	150	90	0.6	Togo,Burkina Faso , communities in Upper East region and some times Niger	Greater Accra region,Ashanti, Brong Ahafo region, other districts in Upper East region and northern region
2-2016	February	850	669	0.787059	1845	1470	0.796748			#DIV/0!	150	80	0.533333	Togo,Burkina Faso , communities in Upper East region and some times Niger	Greater Accra region,Ashanti, Brong Ahafo region, other districts in Upper East region and northern region
3-2016	March	863	695	0.80533	1860	1240	0.666667			#DIV/0!	135	75	0.555556	Togo,Burkina Faso , communities in Upper East region and some times Niger	Greater Accra region,Ashanti, Brong Ahafo region, other districts in Upper East region and northern region
4-2016	April	670	460	0.686567	920	867	0.942391			#DIV/0!	95	60	0.631579	Togo,Burkina Faso , communities in Upper East region and some times Niger	Greater Accra region,Ashanti, Brong Ahafo region, other districts in Upper East region and northern region
5-2016	May	650	462	0.710769	1100	920	0.836364			#DIV/0!	65	56	0.861538	Togo,Burkina Faso , communities in Upper East region and some times Niger	Greater Accra region,Ashanti, Brong Ahafo region, other districts in Upper East region and northern region
6-2016	June	520	320	0.615385	1245	1012	0.812851			#DIV/0!	60	49	0.816667	Togo,Burkina Faso , communities in Upper East region and some times Niger	Greater Accra region,Ashanti, Brong Ahafo region, other districts in Upper East region and northern region
7-2016	July	540	363	0.672222	1940	1727	0.890206			#DIV/0!	125	90	0.72	Togo,Burkina Faso , communities in Upper East region and some times Niger	Greater Accra region,Ashanti, Brong Ahafo region, other districts in Upper East region and northern region
8-2016	August	600	410	0.683333	2960	2518	0.850676			#DIV/0!	146	100	0.684932	Togo,Burkina Faso , communities in Upper East region and nothern region	Greater Accra region,Ashanti, Brong Ahafo region, other districts in Upper East region and northern region
9-2016	September	900	840	0.933333	4200	3860	0.919048			#DIV/0!	150	140	0.933333	Togo,Burkina Faso , communities in Upper East region and nothern region	Greater Accra region,Ashanti, Brong Ahafo region, other districts in Upper East region and northern region
10-2016	October	650	520	0.8	1240	1900	1.53226			#DIV/0!	176	120	0.681818	Togo,Burkina Faso , communities in Upper East region and nothern region	Greater Accra region,Ashanti, Brong Ahafo region, other districts in Upper East region and northern region
11-2016	November	700	530	0.757143	1800	1750	0.972222			#DIV/0!	70	56	0.8	Togo,Burkina Faso , communities in Upper East region and nothern region	Greater Accra region,Ashanti, Brong Ahafo region, other districts in Upper East region and northern region
12-2016	December	2414	2176	0.901408	5250	5198	0.990095			#DIV/0!	120	98	0.816667	Togo,Burkina Faso , communities in Upper East region and nothern region	Greater Accra region,Ashanti, Brong Ahafo region, other districts in Upper East region and northern region
1-2017	January	950	710	0.747368	3400	3160	0.929412			#DIV/0!	130	98	0.753846	Togo,Burkina Faso , communities in Upper East region and nothern region	Greater Accra region,Ashanti, Brong Ahafo region, other districts in Upper East region and northern region
2-2017	February	1100	910	0.827273	3200	2580	0.80625			#DIV/0!	150	120	0.8	Togo,Burkina Faso , communities in Upper East region and nothern region	Greater Accra region,Ashanti, Brong Ahafo region, other districts in Upper East region and northern region
3-2017	March	850	700	0.823529	2800	2535	0.905357			#DIV/0!	160	115	0.71875	Togo,Burkina Faso , communities in Upper East region and nothern region	Greater Accra region,Ashanti, Brong Ahafo region, other districts in Upper East region and northern region
4-2017	April	980	845	0.862245	2870	2558	0.891289			#DIV/0!	148	90	0.608108	Togo,Burkina Faso , communities in Upper East region and nothern region (Pusiga markets and surrounding communities)	Greater Accra region,Ashanti, Brong Ahafo region, other districts in Upper East region and northern region
5-2017	May	840	732	0.871429	3860	3500	0.906736			#DIV/0!	180	120	0.666667	Togo,Burkina Faso , communities in Upper East region and nothern region (Pusiga markets and surrounding communities)	Greater Accra region,Ashanti, Brong Ahafo region, other districts in Upper East region and northern region
6-2017	June	580	360	0.62069	2027	1734	0.855451			#DIV/0!	155	100	0.645161	Togo,Burkina Faso , communities in Upper East region and nothern region (Pusiga markets and surrounding communities)	Greater Accra region,Ashanti, Brong Ahafo region, other districts in Upper East region and northern region	Note: There has been a reduction in the number of cattle presented at the market between April and June,2017. The reassons given were that there is depresciation in the Ghana currency (Ghc) against the CFA and traders at market will have to incure more cost in bring animals to the markets which will affect the prices at the market. Traders from Burkina Faso prefer sending their animals direct to …
7-2017	July	863	600	0.695249	1950	1540	0.789744			#DIV/0!	170	95	0.558824	Togo,Burkina Faso , communities in Upper East region and nothern region (Pusiga markets and surrounding communities)	Greater Accra region,Ashanti, Brong Ahafo region, other districts in Upper East region and northern region
8-2017	August	910	860	0.945055	1800	1498	0.832222			#DIV/0!	155	143	0.922581	Togo,Burkina Faso , communities in Upper East region and nothern region (Pusiga markets and surrounding communities)	Greater Accra region,Ashanti, Brong Ahafo region, other districts in Upper East region and northern region
9-2017	September	1100	912	0.829091	1848	1525	0.825216			#DIV/0!	143	99	0.692308	Togo,Burkina Faso , communities in Upper East region and nothern region (Pusiga markets and surrounding communities)	Greater Accra region,Ashanti, Brong Ahafo region, other districts in Upper East region and northern region
10-2017	October	1300	1100	0.846154	2150	1830	0.851163			#DIV/0!	185	105	0.567568	Togo,Burkina Faso , communities in Upper East region and nothern region (Pusiga markets and surrounding communities)	Greater Accra region,Ashanti, Brong Ahafo region, other districts in Upper East region and northern region
11-2017	November	1900	1830	0.963158	2230	2000	0.896861			#DIV/0!	198	150	0.757576	Togo,Burkina Faso , communities in Upper East region and nothern region (Pusiga markets and surrounding communities)	Greater Accra region,Ashanti, Brong Ahafo region, other districts in Upper East region and northern region
12-2017	December	2800	2530	0.903571	5650	5550	0.982301			#DIV/0!	200	170	0.85	Togo,Burkina Faso , communities in Upper East region and nothern region (Pusiga markets and surrounding communities)	Greater Accra region,Ashanti, Brong Ahafo region, other districts in Upper East region and northern region
1-2018	January	764	614	0.803665	1580	1340	0.848101			#DIV/0!	180	114	0.633333	Togo,Burkina Faso , communities in Upper East region and nothern region (Pusiga markets and surrounding communities)	Greater Accra region,Ashanti, Brong Ahafo region, other districts in Upper East region and northern region
2-2018	February	738	655	0.887534	1512	1153	0.762566			#DIV/0!	100	56	0.56	Togo,Burkina Faso , communities in Upper East region and nothern region (Pusiga markets and surrounding communities)	Greater Accra region,Ashanti, Brong Ahafo region, other districts in Upper East region and northern region
3-2018	March	796	660	0.829146	1334	1004	0.752624			#DIV/0!	85	79	0.929412	Togo,Burkina Faso , communities in Upper East region and nothern region (Pusiga markets and surrounding communities)	Greater Accra region,Ashanti, Brong Ahafo region, other districts in Upper East region and northern region
4-2018	April	940	815	0.867021	2630	2115	0.804183			#DIV/0!	140	86	0.614286	Togo,Burkina Faso , communities in Upper East region and nothern region (Pusiga markets and surrounding communities)	Greater Accra region,Ashanti, Brong Ahafo region, other districts in Upper East region and northern region
5-2018	May	867	809	0.933103	3685	3443	0.934328			#DIV/0!	183	134	0.73224	Togo,Burkina Faso , communities in Upper East region and nothern region (Pusiga markets and surrounding communities)	Greater Accra region,Ashanti, Brong Ahafo region, other districts in Upper East region and northern region
6-2018	June	568	356	0.626761	2138	1823	0.852666			#DIV/0!	115	89	0.773913	Togo,Burkina Faso , communities in Upper East region and nothern region (Pusiga markets and surrounding communities)	Greater Accra region,Ashanti, Brong Ahafo region, other districts in Upper East region and northern region	Note: There has been a reduction in the number of cattle presented at the market June, 2018. The reason given was that some of the traders also engage in food crops cultivation and for now, have shifted to crop farming instead of trading livestock hence results in reduction of the amount of cattle presented at the market within the period.
7-2018	July	570	380	0.666667	1800	1784	0.991111			#DIV/0!	121	94	0.77686	Togo,Burkina Faso , communities in Upper East region and nothern region (Pusiga markets and surrounding communities)	Greater Accra region,Ashanti, Brong Ahafo region, other districts in Upper East region and northern region
8-2018	August	652	485	0.743865	2485	2085	0.839034			#DIV/0!	142	89	0.626761	Togo,Burkina Faso , communities in Upper East region and nothern region (Pusiga markets and surrounding communities)	Greater Accra region,Ashanti, Brong Ahafo region, other districts in Upper East region and northern region
9-2018	September	943	862	0.914104	4000	3580	0.895			#DIV/0!	182	104	0.571429	Togo,Burkina Faso , communities in Upper East region and nothern region (Pusiga markets and surrounding communities)	Greater Accra region,Ashanti, Brong Ahafo region, other districts in Upper East region and northern region
10-2018	October	600	517	0.861667	2200	1870	0.85			#DIV/0!	190	115	0.605263	Togo,Burkina Faso , communities in Upper East region and nothern region (Pusiga markets and surrounding communities)	Greater Accra region,Ashanti, Brong Ahafo region, other districts in Upper East region and northern region
11-2018	November	735	584	0.794558	1780	1680	0.94382			#DIV/0!	170	130	0.764706	Togo,Burkina Faso , communities in Upper East region and nothern region (Pusiga markets and surrounding communities)	Greater Accra region,Ashanti, Brong Ahafo region, other districts in Upper East region and northern region
12-2018	December	2780	2450	0.881295	5468	5348	0.978054			#DIV/0!	190	165	0.868421	Togo,Burkina Faso , communities in Upper East region and nothern region (Pusiga markets and surrounding communities)	Greater Accra region,Ashanti, Brong Ahafo region, other districts in Upper East region and northern region
1-2019	January			#DIV/0!			#DIV/0!			#DIV/0!			#DIV/0!
2-2019	February			#DIV/0!			#DIV/0!			#DIV/0!			#DIV/0!
3-2019	March			#DIV/0!			#DIV/0!			#DIV/0!			#DIV/0!
4-2019	April			#DIV/0!			#DIV/0!			#DIV/0!			#DIV/0!
5-2019	May			#DIV/0!			#DIV/0!			#DIV/0!			#DIV/0!
6-2019	June			#DIV/0!			#DIV/0!			#DIV/0!			#DIV/0!
7-2019	July			#DIV/0!			#DIV/0!			#DIV/0!			#DIV/0!
8-2019	August			#DIV/0!			#DIV/0!			#DIV/0!			#DIV/0!
9-2019	September			#DIV/0!			#DIV/0!			#DIV/0!			#DIV/0!
10-2019	October			#DIV/0!			#DIV/0!			#DIV/0!			#DIV/0!
11-2019	November			#DIV/0!			#DIV/0!			#DIV/0!			#DIV/0!
12-2019	December			#DIV/0!			#DIV/0!			#DIV/0!			#DIV/0!
	TOTAL	35337	29319	0.829697	90617	81167		0	0		5214	3674

## Sheet: EZAZ
854	598	256		averages
850	669	181		Presented cattles	Sold cattles (pcs)	Unsold cattles (pcs)							Small ruminants presented	Small ruminants sold
863	695	168		981.583	814.417	167.167							1860	1470		Presented	Sold small ruminants (pcs)	Unsold small ruminants (pcs)
670	460	210		1	82.9697	17.0303							1845	1470		2517.14	2254.64	262.5
650	462	188											1860	1240
520	320	200											920	867
540	363	177											1100	920
600	410	190											1245	1012
900	840	60											1940	1727
650	520	130											2960	2518
700	530	170											4200	3860
2414	2176	238											1240	1900
950	710	240											1800	1750
1100	910	190											5250	5198
850	700	150											3400	3160
980	845	135											3200	2580
840	732	108											2800	2535
580	360	220											2870	2558
863	600	263											3860	3500
910	860	50											2027	1734
1100	912	188											1950	1540
1300	1100	200											1800	1498
1900	1830	70											1848	1525
2800	2530	270											2150	1830
764	614	150											2230	2000
738	655	83											5650	5550
796	660	136											1580	1340
940	815	125											1512	1153
867	809	58											1334	1004
568	356	212											2630	2115
570	380	190											3685	3443
652	485	167											2138	1823
943	862	81											1800	1784
600	517	83											2485	2085
735	584	151											4000	3580
2780	2450	330											2200	1870
													1780	1680
													5468	5348
													90617	81167

## Sheet: Graphique
	CATTLE
	Year	2016
		Cattle presented	Cattle Sold	Ratio
1	2016-01-01	#N/A	#N/A	#N/A
2	2016-02-01	#N/A	#N/A	#N/A
3	2016-03-01	#N/A	#N/A	#N/A
4	2016-04-01	#N/A	#N/A	#N/A
5	2016-05-01	#N/A	#N/A	#N/A
6	2016-06-01	#N/A	#N/A	#N/A
7	2016-07-01	#N/A	#N/A	#N/A
8	2016-08-01	#N/A	#N/A	#N/A
9	2016-09-01	#N/A	#N/A	#N/A
10	2016-10-01	#N/A	#N/A	#N/A
11	2016-11-01	#N/A	#N/A	#N/A
12	2016-12-01	#N/A	#N/A	#N/A
	Cattle presented
			2016	Variation 15-16	2017	Variation 16-17	2018	Variation 17-18	2019	Variation 18-19
1	January		854	#DIV/0!	950	0.112412	764	-0.195789	0	-1
2	February		850	#DIV/0!	1100	0.294118	738	-0.329091	0	-1
3	March		863	#DIV/0!	850	-0.0150637	796	-0.0635294	0	-1
4	April		670	#DIV/0!	980	0.462687	940	-0.0408163	0	-1
5	May		650	#DIV/0!	840	0.292308	867	0.0321429	0	-1
6	June		520	#DIV/0!	580	0.115385	568	-0.0206897	0	-1
7	July		540	#DIV/0!	863	0.598148	570	-0.339513	0	-1
8	August		600	#DIV/0!	910	0.516667	652	-0.283516	0	-1
9	September		900	#DIV/0!	1100	0.222222	943	-0.142727	0	-1
10	October		650	#DIV/0!	1300	1	600	-0.538462	0	-1
11	November		700	#DIV/0!	1900	1.71429	735	-0.613158	0	-1
12	December		2414	#DIV/0!	2800	0.159901	2780	-0.00714286	0	-1
	Cattle sold
		2015	2016	Variation 15-16	2017	Variation 16-17	2018	Variation 17-18	2019	Variation 18-19
1	January	0	598	#DIV/0!	710	0.187291	614	-0.135211	0	-1
2	February	0	669	#DIV/0!	910	0.360239	655	-0.28022	0	-1
3	March	0	695	#DIV/0!	700	0.00719424	660	-0.0571429	0	-1
4	April	0	460	#DIV/0!	845	0.836957	815	-0.035503	0	-1
5	May	0	462	#DIV/0!	732	0.584416	809	0.105191	0	-1
6	June	0	320	#DIV/0!	360	0.125	356	-0.0111111	0	-1
7	July	0	363	#DIV/0!	600	0.652893	380	-0.366667	0	-1
8	August	0	410	#DIV/0!	860	1.09756	485	-0.436047	0	-1
9	September	0	840	#DIV/0!	912	0.0857143	862	-0.0548246	0	-1
10	October	0	520	#DIV/0!	1100	1.11538	517	-0.53	0	-1
11	November	0	530	#DIV/0!	1830	2.45283	584	-0.680874	0	-1
12	December	0	2176	#DIV/0!	2530	0.162684	2450	-0.0316206	0	-1
	SMALL RUMINANTS
	Year	2016
		Small ruminants presented	Small ruminants sold	Ratio
1	2016-01-01	#N/A	#N/A	#N/A
2	2016-02-01	#N/A	#N/A	#N/A
3	2016-03-01	#N/A	#N/A	#N/A
4	2016-04-01	#N/A	#N/A	#N/A
5	2016-05-01	#N/A	#N/A	#N/A
6	2016-06-01	#N/A	#N/A	#N/A
7	2016-07-01	#N/A	#N/A	#N/A
8	2016-08-01	#N/A	#N/A	#N/A
9	2016-09-01	#N/A	#N/A	#N/A
10	2016-10-01	#N/A	#N/A	#N/A
11	2016-11-01	#N/A	#N/A	#N/A
12	2016-12-01	#N/A	#N/A	#N/A
	Small ruminants presented
			2016	Variation 15-16	2017	Variation 16-17	2018	Variation 17-18	2019	Variation 18-19
1	January		1860	#DIV/0!	3400	0.827957	1580	-0.535294	0	-1
2	February		1845	#DIV/0!	3200	0.734417	1512	-0.5275	0	-1
3	March		1860	#DIV/0!	2800	0.505376	1334	-0.523571	0	-1
4	April		920	#DIV/0!	2870	2.11957	2630	-0.0836237	0	-1
5	May		1100	#DIV/0!	3860	2.50909	3685	-0.0453368	0	-1
6	June		1245	#DIV/0!	2027	0.628112	2138	0.0547607	0	-1
7	July		1940	#DIV/0!	1950	0.00515464	1800	-0.0769231	0	-1
8	August		2960	#DIV/0!	1800	-0.391892	2485	0.380556	0	-1
9	September		4200	#DIV/0!	1848	-0.56	4000	1.1645	0	-1
10	October		1240	#DIV/0!	2150	0.733871	2200	0.0232558	0	-1
11	November		1800	#DIV/0!	2230	0.238889	1780	-0.201794	0	-1
12	December		5250	#DIV/0!	5650	0.0761905	5468	-0.0322124	0	-1
	Small ruminants sold
			2016	Variation 15-16	2017	Variation 16-17	2018	Variation 17-18	2019	Variation 18-19
1	January		1470	#DIV/0!	3160	1.14966	1340	-0.575949	0	-1
2	February		1470	#DIV/0!	2580	0.755102	1153	-0.553101	0	-1
3	March		1240	#DIV/0!	2535	1.04435	1004	-0.603945	0	-1
4	April		867	#DIV/0!	2558	1.9504	2115	-0.173182	0	-1
5	May		920	#DIV/0!	3500	2.80435	3443	-0.0162857	0	-1
6	June		1012	#DIV/0!	1734	0.713439	1823	0.0513264	0	-1
7	July		1727	#DIV/0!	1540	-0.10828	1784	0.158442	0	-1
8	August		2518	#DIV/0!	1498	-0.405083	2085	0.391856	0	-1
9	September		3860	#DIV/0!	1525	-0.604922	3580	1.34754	0	-1
10	October		1900	#DIV/0!	1830	-0.0368421	1870	0.0218579	0	-1
11	November		1750	#DIV/0!	2000	0.142857	1680	-0.16	0	-1
12	December		5198	#DIV/0!	5550	0.0677184	5348	-0.0363964	0	-1
	HORSES
	Year	2016
		Horses presented	Horses sold	Ratio
1	2016-01-01	#N/A	#N/A	#N/A
2	2016-02-01	#N/A	#N/A	#N/A
3	2016-03-01	#N/A	#N/A	#N/A
4	2016-04-01	#N/A	#N/A	#N/A
5	2016-05-01	#N/A	#N/A	#N/A
6	2016-06-01	#N/A	#N/A	#N/A
7	2016-07-01	#N/A	#N/A	#N/A
8	2016-08-01	#N/A	#N/A	#N/A
9	2016-09-01	#N/A	#N/A	#N/A
10	2016-10-01	#N/A	#N/A	#N/A
11	2016-11-01	#N/A	#N/A	#N/A
12	2016-12-01	#N/A	#N/A	#N/A
	Horses presented
			2016	Variation 15-16	2017	Variation 16-17	2018	Variation 17-18	2019	Variation 18-19
1	January		0	#DIV/0!	0	#DIV/0!	0	#DIV/0!	0	#DIV/0!
2	February		0	#DIV/0!	0	#DIV/0!	0	#DIV/0!	0	#DIV/0!
3	March		0	#DIV/0!	0	#DIV/0!	0	#DIV/0!	0	#DIV/0!
4	April		0	#DIV/0!	0	#DIV/0!	0	#DIV/0!	0	#DIV/0!
5	May		0	#DIV/0!	0	#DIV/0!	0	#DIV/0!	0	#DIV/0!
6	June		0	#DIV/0!	0	#DIV/0!	0	#DIV/0!	0	#DIV/0!
7	July		0	#DIV/0!	0	#DIV/0!	0	#DIV/0!	0	#DIV/0!
8	August		0	#DIV/0!	0	#DIV/0!	0	#DIV/0!	0	#DIV/0!
9	September		0	#DIV/0!	0	#DIV/0!	0	#DIV/0!	0	#DIV/0!
10	October		0	#DIV/0!	0	#DIV/0!	0	#DIV/0!	0	#DIV/0!
11	November		0	#DIV/0!	0	#DIV/0!	0	#DIV/0!	0	#DIV/0!
12	December		0	#DIV/0!	0	#DIV/0!	0	#DIV/0!	0	#DIV/0!
	Horses sold
			2016	Variation 15-16	2017	Variation 16-17	2018	Variation 17-18	2019	Variation 18-19
1	January		0	#DIV/0!	0	#DIV/0!	0	#DIV/0!	0	#DIV/0!
2	February		0	#DIV/0!	0	#DIV/0!	0	#DIV/0!	0	#DIV/0!
3	March		0	#DIV/0!	0	#DIV/0!	0	#DIV/0!	0	#DIV/0!
4	April		0	#DIV/0!	0	#DIV/0!	0	#DIV/0!	0	#DIV/0!
5	May		0	#DIV/0!	0	#DIV/0!	0	#DIV/0!	0	#DIV/0!
6	June		0	#DIV/0!	0	#DIV/0!	0	#DIV/0!	0	#DIV/0!
7	July		0	#DIV/0!	0	#DIV/0!	0	#DIV/0!	0	#DIV/0!
8	August		0	#DIV/0!	0	#DIV/0!	0	#DIV/0!	0	#DIV/0!
9	September		0	#DIV/0!	0	#DIV/0!	0	#DIV/0!	0	#DIV/0!
10	October		0	#DIV/0!	0	#DIV/0!	0	#DIV/0!	0	#DIV/0!
11	November		0	#DIV/0!	0	#DIV/0!	0	#DIV/0!	0	#DIV/0!
12	December		0	#DIV/0!	0	#DIV/0!	0	#DIV/0!	0	#DIV/0!
	DONKEYS
	Year	2016
		Donkeys presented	Donkeys sold	Ratio
1	2016-01-01	#N/A	#N/A	#N/A
2	2016-02-01	#N/A	#N/A	#N/A
3	2016-03-01	#N/A	#N/A	#N/A
4	2016-04-01	#N/A	#N/A	#N/A
5	2016-05-01	#N/A	#N/A	#N/A
6	2016-06-01	#N/A	#N/A	#N/A
7	2016-07-01	#N/A	#N/A	#N/A
8	2016-08-01	#N/A	#N/A	#N/A
9	2016-09-01	#N/A	#N/A	#N/A
10	2016-10-01	#N/A	#N/A	#N/A
11	2016-11-01	#N/A	#N/A	#N/A
12	2016-12-01	#N/A	#N/A	#N/A
	Donkeys presented
			2016	Variation 15-16	2017	Variation 16-17	2018	Variation 17-18	2019	Variation 18-19
1	January		150	#DIV/0!	130	-0.133333	180	0.384615	0	-1
2	February		150	#DIV/0!	150	0	100	-0.333333	0	-1
3	March		135	#DIV/0!	160	0.185185	85	-0.46875	0	-1
4	April		95	#DIV/0!	148	0.557895	140	-0.0540541	0	-1
5	May		65	#DIV/0!	180	1.76923	183	0.0166667	0	-1
6	June		60	#DIV/0!	155	1.58333	115	-0.258065	0	-1
7	July		125	#DIV/0!	170	0.36	121	-0.288235	0	-1
8	August		146	#DIV/0!	155	0.0616438	142	-0.083871	0	-1
9	September		150	#DIV/0!	143	-0.0466667	182	0.272727	0	-1
10	October		176	#DIV/0!	185	0.0511364	190	0.027027	0	-1
11	November		70	#DIV/0!	198	1.82857	170	-0.141414	0	-1
12	December		120	#DIV/0!	200	0.666667	190	-0.05	0	-1
	Donkeys sold
			2016	Variation 15-16	2017	Variation 16-17	2018	Variation 17-18	2019	Variation 18-19
1	January		90	#DIV/0!	98	0.0888889	114	0.163265	0	-1
2	February		80	#DIV/0!	120	0.5	56	-0.533333	0	-1
3	March		75	#DIV/0!	115	0.533333	79	-0.313043	0	-1
4	April		60	#DIV/0!	90	0.5	86	-0.0444444	0	-1
5	May		56	#DIV/0!	120	1.14286	134	0.116667	0	-1
6	June		49	#DIV/0!	100	1.04082	89	-0.11	0	-1
7	July		90	#DIV/0!	95	0.0555556	94	-0.0105263	0	-1
8	August		100	#DIV/0!	143	0.43	89	-0.377622	0	-1
9	September		140	#DIV/0!	99	-0.292857	104	0.0505051	0	-1
10	October		120	#DIV/0!	105	-0.125	115	0.0952381	0	-1
11	November		56	#DIV/0!	150	1.67857	130	-0.133333	0	-1
12	December		98	#DIV/0!	170	0.734694	165	-0.0294118	0	-1

## Sheet: Analysis
ANALYSIS 1: Variations of cattle presented and sold 2016
Observations	Questions	Responses
O1:
O2:
O3:
ANALYSIS 2:
Observations	Questions	Responses
Q1:
Q2:
Q3:
ANALYSIS 3:
Observations	Questions	Responses
Q1:
Q2:
Q3:

## Sheet: AnalysisPR
ANALYSIS 1: Variations of small ruminants presented and sold 2016
Observations	Questions	Responses
O1:
O2:
O3:
ANALYSIS 2:
Observations	Questions	Responses
Q1:
Q2:
Q3:
ANALYSIS 3:
Observations	Questions	Responses
O1:
O2:
O3:
