# Supplementary material for: Opportunities within the meat supply chain in Africa—The case of beef production in Northern Ghana
Source: PLoS One. 2022 Jan 18;17(1):e0260668. doi: 10.1371/journal.pone.0260668 (PMC8765630; doi:10.1371/journal.pone.0260668)
Supplement: S3 File — (XLSX) [file pone.0260668.s003.xlsx]

## Sheet: Description
Location
Description
Type and technical details of infrastructure
Infrastructure needs (if applicable)
Date opened

## Sheet: Methods of management
Category	Taxes collected	Taxes paid by		Taxes paid to
		Buyer	Seller	Assembly	MC	Veterinary	TA	Other
Cattle	12	12		3	2	5	2
Small ruminants	6	6		2	2	1	1
Horses
Donkeys
Insert other taxes in the table if necessary
Land ownership	Th land is acquired from the chief and owned by Buipe District Assembly
Management systems	The livetsock market infrastrure is managed by Buipe District Assembly together with livetsock market committee. The Assembly levey is paid to the Municipal Assembly as Internal Generated Funds (IGF) to undertake local level developmental projects . The movement permit fee collected by the Metro veterinary office is paid to the natinal veterinary directorate at the national level. The market comm…

## Sheet: Data
		Cattle			Small ruminants			Horses			Donkeys			Origin	Destination
n°mois+année	Month	Cattle presented	Cattle sold	Ratio	Small ruminants presented	Small ruminants sold	Ratio	Horses presented	Horses sold	Ratio	Donkeys presented	Donkeys sold	Ratio
1-2016	January			#DIV/0!			#DIV/0!			#DIV/0!
2-2016	February			#DIV/0!			#DIV/0!			#DIV/0!
3-2016	March			#DIV/0!			#DIV/0!			#DIV/0!
4-2016	April			#DIV/0!			#DIV/0!			#DIV/0!
5-2016	May			#DIV/0!			#DIV/0!			#DIV/0!
6-2016	June			#DIV/0!			#DIV/0!			#DIV/0!
7-2016	July			#DIV/0!			#DIV/0!			#DIV/0!
8-2016	August			#DIV/0!			#DIV/0!			#DIV/0!
9-2016	September			#DIV/0!			#DIV/0!			#DIV/0!
10-2016	October			#DIV/0!			#DIV/0!			#DIV/0!
11-2016	November			#DIV/0!			#DIV/0!			#DIV/0!
12-2016	December			#DIV/0!			#DIV/0!			#DIV/0!
1-2017	January			#DIV/0!			#DIV/0!			#DIV/0!
2-2017	February			#DIV/0!			#DIV/0!			#DIV/0!
3-2017	March			#DIV/0!			#DIV/0!			#DIV/0!
4-2017	April			#DIV/0!			#DIV/0!			#DIV/0!
5-2017	May						#DIV/0!			#DIV/0!
6-2017	June			#DIV/0!			#DIV/0!			#DIV/0!
7-2017	July	3297	2797	0.848347	634	564	0.88959			#DIV/0!			#DIV/0!	Communities in northern region, Brong Ahafo, sometimes Upper East Region and Burkina Faso	Greater Accra region,Ashanti, Brong Ahafo, Eastern, Western Regions and other districts and communities in northern region
8-2017	August	2936	2336	0.79564	684	604	0.883041			#DIV/0!			#DIV/0!	Communities in northern region, sometimes Upper East Region and Burkina Faso	Greater Accra region,Ashanti, Brong Ahafo, Eastern, Western Regions and other districts and communities in northern region
9-2017	September	2164	1915	0.884935	442	362	0.819005			#DIV/0!			#DIV/0!	Communities in northern region, sometimes Upper East Region and Burkina Faso	Greater Accra region,Ashanti, Brong Ahafo, Eastern, Western Regions and other districts and communities in northern region
10-2017	October	1600	1559	0.974375	340	331	0.973529			#DIV/0!			#DIV/0!	Communities in northern region, sometimes Upper East Region and Burkina Faso	Greater Accra region,Ashanti, Brong Ahafo, Eastern, Western Regions and other districts and communities in northern region
11-2017	November	2250	2212	0.983111	570	539	0.945614			#DIV/0!			#DIV/0!	Communities in northern region, sometimes Upper East Region and Burkina Faso	Greater Accra region,Ashanti, Brong Ahafo, Eastern, Western Regions and other districts and communities in northern region
12-2017	December	2570	2552	0.992996	470	326	0.693617			#DIV/0!			#DIV/0!	Communities in northern region, sometimes Upper East Region and Burkina Faso	Greater Accra region,Ashanti, Brong Ahafo, Eastern, Western Regions and other districts and communities in northern region
1-2018	January	2084	1698	0.814779	501	404	0.806387			#DIV/0!			#DIV/0!	Communities in northern region, sometimes Upper East Region and Burkina Faso	Greater Accra region,Ashanti, Brong Ahafo, Eastern, Western Regions and other districts and communities in northern region
2-2018	February	1494	1185	0.793173	309	243	0.786408			#DIV/0!			#DIV/0!	Communities in northern region, sometimes Upper East Region and Burkina Faso	Greater Accra region,Ashanti, Brong Ahafo, Eastern, Western Regions and other districts and communities in northern region
3-2018	March	1984	1557	0.784778	450	327	0.726667			#DIV/0!			#DIV/0!	Communities in northern region, sometimes Upper East Region and Burkina Faso	Greater Accra region,Ashanti, Brong Ahafo, Eastern, Western Regions and other districts and communities in northern region
4-2018	April	3017	2168	0.718595	503	346	0.687873			#DIV/0!			#DIV/0!	Communities in northern region, sometimes Upper East Region and Burkina Faso	Greater Accra region,Ashanti, Brong Ahafo, Eastern, Western Regions and other districts and communities in northern region
5-2018	May	3001	2304	0.767744	623	476	0.764045			#DIV/0!			#DIV/0!	Communities in northern region, sometimes Upper East Region and Burkina Faso	Greater Accra region,Ashanti, Brong Ahafo, Eastern, Western Regions and other districts and communities in northern region
6-2018	June	3003	2196	0.731269	523	397	0.759082			#DIV/0!			#DIV/0!	Communities in northern region, sometimes Upper East Region and Burkina Faso	Greater Accra region,Ashanti, Brong Ahafo, Eastern, Western Regions and other districts and communities in northern region
7-2018	July	2105	2041	0.969596	410	263	0.641463			#DIV/0!			#DIV/0!	Communities in northern region, sometimes Upper East Region and Burkina Faso	Greater Accra region,Ashanti, Brong Ahafo, Eastern, Western Regions and other districts and communities in northern region
8-2018	August	2347	2216	0.944184	542	478	0.881919			#DIV/0!			#DIV/0!	Communities in northern region, sometimes Upper East Region and Burkina Faso	Greater Accra region,Ashanti, Brong Ahafo, Eastern, Western Regions and other districts and communities in northern region
9-2018	September	1856	1746	0.940733	469	417	0.889126			#DIV/0!			#DIV/0!	Communities in northern region, sometimes Upper East Region and Burkina Faso	Greater Accra region,Ashanti, Brong Ahafo, Eastern, Western Regions and other districts and communities in northern region
10-2018	October	1286	1235	0.960342	450	190	0.422222			#DIV/0!			#DIV/0!	Communities in northern region, sometimes Upper East Region and Burkina Faso	Greater Accra region,Ashanti, Brong Ahafo, Eastern, Western Regions and other districts and communities in northern region
11-2018	November	1267	1241	0.979479	490	238	0.485714			#DIV/0!			#DIV/0!	Communities in northern region, sometimes Upper East Region and Burkina Faso	Greater Accra region,Ashanti, Brong Ahafo, Eastern, Western Regions and other districts and communities in northern region
12-2018	December	1544	1320	0.854922	562	342	0.608541			#DIV/0!			#DIV/0!	Communities in northern region, sometimes Upper East Region and Burkina Faso	Greater Accra region,Ashanti, Brong Ahafo, Eastern, Western Regions and other districts and communities in northern region
1-2019	January			#DIV/0!			#DIV/0!			#DIV/0!			#DIV/0!
2-2019	February			#DIV/0!			#DIV/0!			#DIV/0!			#DIV/0!
3-2019	March			#DIV/0!			#DIV/0!			#DIV/0!			#DIV/0!
4-2019	April			#DIV/0!			#DIV/0!			#DIV/0!			#DIV/0!
5-2019	May			#DIV/0!			#DIV/0!			#DIV/0!			#DIV/0!
6-2019	June			#DIV/0!			#DIV/0!			#DIV/0!			#DIV/0!
7-2019	July			#DIV/0!			#DIV/0!			#DIV/0!			#DIV/0!
8-2019	August			#DIV/0!			#DIV/0!			#DIV/0!			#DIV/0!
9-2019	September			#DIV/0!			#DIV/0!			#DIV/0!			#DIV/0!
10-2019	October			#DIV/0!			#DIV/0!			#DIV/0!			#DIV/0!
11-2019	November			#DIV/0!			#DIV/0!			#DIV/0!			#DIV/0!
12-2019	December			#DIV/0!			#DIV/0!			#DIV/0!			#DIV/0!
	TOTAL	39805	34278	0.861148	8972	6847		0	0		0	0

## Sheet: EZAZ
3297	2797	500
2936	2336	600		Presented cattle	Sold cattle (pcs)	Unsold cattle (pcs)
2164	1915	249		2211.39	1904.33	307.056
1600	1559	41
2250	2212	38
2570	2552	18
2084	1698	386
1494	1185	309
1984	1557	427
3017	2168	849
3001	2304	697
3003	2196	807
2105	2041	64
2347	2216	131
1856	1746	110
1286	1235	51
1267	1241	26
1544	1320	224

## Sheet: Graphique
	CATTLE
	Year	2016
		Cattle presented	Cattle Sold	Ratio
1	2016-01-01	#N/A	#N/A	#N/A
2	2016-02-01	#N/A	#N/A	#N/A
3	2016-03-01	#N/A	#N/A	#N/A
4	2016-04-01	#N/A	#N/A	#N/A
5	2016-05-01	#N/A	#N/A	#N/A
6	2016-06-01	#N/A	#N/A	#N/A
7	2016-07-01	#N/A	#N/A	#N/A
8	2016-08-01	#N/A	#N/A	#N/A
9	2016-09-01	#N/A	#N/A	#N/A
10	2016-10-01	#N/A	#N/A	#N/A
11	2016-11-01	#N/A	#N/A	#N/A
12	2016-12-01	#N/A	#N/A	#N/A
	Cattle presented
			2016	Variation 15-16	2017	Variation 16-17	2018	Variation 17-18	2019	Variation 18-19
1	January		0	#DIV/0!	0	#DIV/0!	2084	#DIV/0!	0	-1
2	February		0	#DIV/0!	0	#DIV/0!	1494	#DIV/0!	0	-1
3	March		0	#DIV/0!	0	#DIV/0!	1984	#DIV/0!	0	-1
4	April		0	#DIV/0!	0	#DIV/0!	3017	#DIV/0!	0	-1
5	May		0	#DIV/0!	0	#DIV/0!	3001	#DIV/0!	0	-1
6	June		0	#DIV/0!	0	#DIV/0!	3003	#DIV/0!	0	-1
7	July		0	#DIV/0!	3297	#DIV/0!	2105	-0.361541	0	-1
8	August		0	#DIV/0!	2936	#DIV/0!	2347	-0.200613	0	-1
9	September		0	#DIV/0!	2164	#DIV/0!	1856	-0.142329	0	-1
10	October		0	#DIV/0!	1600	#DIV/0!	1286	-0.19625	0	-1
11	November		0	#DIV/0!	2250	#DIV/0!	1267	-0.436889	0	-1
12	December		0	#DIV/0!	2570	#DIV/0!	1544	-0.399222	0	-1
	Cattle sold
		2015	2016	Variation 15-16	2017	Variation 16-17	2018	Variation 17-18	2019	Variation 18-19
1	January	0	0	#DIV/0!	0	#DIV/0!	1698	#DIV/0!	0	-1
2	February	0	0	#DIV/0!	0	#DIV/0!	1185	#DIV/0!	0	-1
3	March	0	0	#DIV/0!	0	#DIV/0!	1557	#DIV/0!	0	-1
4	April	0	0	#DIV/0!	0	#DIV/0!	2168	#DIV/0!	0	-1
5	May	0	0	#DIV/0!	0	#DIV/0!	2304	#DIV/0!	0	-1
6	June	0	0	#DIV/0!	0	#DIV/0!	2196	#DIV/0!	0	-1
7	July	0	0	#DIV/0!	2797	#DIV/0!	2041	-0.27029	0	-1
8	August	0	0	#DIV/0!	2336	#DIV/0!	2216	-0.0513699	0	-1
9	September	0	0	#DIV/0!	1915	#DIV/0!	1746	-0.0882507	0	-1
10	October	0	0	#DIV/0!	1559	#DIV/0!	1235	-0.207826	0	-1
11	November	0	0	#DIV/0!	2212	#DIV/0!	1241	-0.438969	0	-1
12	December	0	0	#DIV/0!	2552	#DIV/0!	1320	-0.482759	0	-1
	SMALL RUMINANTS
	Year	2016
		Small ruminants presented	Small ruminants sold	Ratio
1	2016-01-01	#N/A	#N/A	#N/A
2	2016-02-01	#N/A	#N/A	#N/A
3	2016-03-01	#N/A	#N/A	#N/A
4	2016-04-01	#N/A	#N/A	#N/A
5	2016-05-01	#N/A	#N/A	#N/A
6	2016-06-01	#N/A	#N/A	#N/A
7	2016-07-01	#N/A	#N/A	#N/A
8	2016-08-01	#N/A	#N/A	#N/A
9	2016-09-01	#N/A	#N/A	#N/A
10	2016-10-01	#N/A	#N/A	#N/A
11	2016-11-01	#N/A	#N/A	#N/A
12	2016-12-01	#N/A	#N/A	#N/A
	Small ruminants presented
			2016	Variation 15-16	2017	Variation 16-17	2018	Variation 17-18	2019	Variation 18-19
1	January		0	#DIV/0!	0	#DIV/0!	501	#DIV/0!	0	-1
2	February		0	#DIV/0!	0	#DIV/0!	309	#DIV/0!	0	-1
3	March		0	#DIV/0!	0	#DIV/0!	450	#DIV/0!	0	-1
4	April		0	#DIV/0!	0	#DIV/0!	503	#DIV/0!	0	-1
5	May		0	#DIV/0!	0	#DIV/0!	623	#DIV/0!	0	-1
6	June		0	#DIV/0!	0	#DIV/0!	523	#DIV/0!	0	-1
7	July		0	#DIV/0!	634	#DIV/0!	410	-0.353312	0	-1
8	August		0	#DIV/0!	684	#DIV/0!	542	-0.207602	0	-1
9	September		0	#DIV/0!	442	#DIV/0!	469	0.061086	0	-1
10	October		0	#DIV/0!	340	#DIV/0!	450	0.323529	0	-1
11	November		0	#DIV/0!	570	#DIV/0!	490	-0.140351	0	-1
12	December		0	#DIV/0!	470	#DIV/0!	562	0.195745	0	-1
	Small ruminants sold
			2016	Variation 15-16	2017	Variation 16-17	2018	Variation 17-18	2019	Variation 18-19
1	January		0	#DIV/0!	0	#DIV/0!	404	#DIV/0!	0	-1
2	February		0	#DIV/0!	0	#DIV/0!	243	#DIV/0!	0	-1
3	March		0	#DIV/0!	0	#DIV/0!	327	#DIV/0!	0	-1
4	April		0	#DIV/0!	0	#DIV/0!	346	#DIV/0!	0	-1
5	May		0	#DIV/0!	0	#DIV/0!	476	#DIV/0!	0	-1
6	June		0	#DIV/0!	0	#DIV/0!	397	#DIV/0!	0	-1
7	July		0	#DIV/0!	564	#DIV/0!	263	-0.533688	0	-1
8	August		0	#DIV/0!	604	#DIV/0!	478	-0.208609	0	-1
9	September		0	#DIV/0!	362	#DIV/0!	417	0.151934	0	-1
10	October		0	#DIV/0!	331	#DIV/0!	190	-0.425982	0	-1
11	November		0	#DIV/0!	539	#DIV/0!	238	-0.558442	0	-1
12	December		0	#DIV/0!	326	#DIV/0!	342	0.0490798	0	-1
	HORSES
	Year	2016
		Horses presented	Horses sold	Ratio
1	2016-01-01	#N/A	#N/A	#N/A
2	2016-02-01	#N/A	#N/A	#N/A
3	2016-03-01	#N/A	#N/A	#N/A
4	2016-04-01	#N/A	#N/A	#N/A
5	2016-05-01	#N/A	#N/A	#N/A
6	2016-06-01	#N/A	#N/A	#N/A
7	2016-07-01	#N/A	#N/A	#N/A
8	2016-08-01	#N/A	#N/A	#N/A
9	2016-09-01	#N/A	#N/A	#N/A
10	2016-10-01	#N/A	#N/A	#N/A
11	2016-11-01	#N/A	#N/A	#N/A
12	2016-12-01	#N/A	#N/A	#N/A
	Horses presented
			2016	Variation 15-16	2017	Variation 16-17	2018	Variation 17-18	2019	Variation 18-19
1	January		0	#DIV/0!	0	#DIV/0!	0	#DIV/0!	0	#DIV/0!
2	February		0	#DIV/0!	0	#DIV/0!	0	#DIV/0!	0	#DIV/0!
3	March		0	#DIV/0!	0	#DIV/0!	0	#DIV/0!	0	#DIV/0!
4	April		0	#DIV/0!	0	#DIV/0!	0	#DIV/0!	0	#DIV/0!
5	May		0	#DIV/0!	0	#DIV/0!	0	#DIV/0!	0	#DIV/0!
6	June		0	#DIV/0!	0	#DIV/0!	0	#DIV/0!	0	#DIV/0!
7	July		0	#DIV/0!	0	#DIV/0!	0	#DIV/0!	0	#DIV/0!
8	August		0	#DIV/0!	0	#DIV/0!	0	#DIV/0!	0	#DIV/0!
9	September		0	#DIV/0!	0	#DIV/0!	0	#DIV/0!	0	#DIV/0!
10	October		0	#DIV/0!	0	#DIV/0!	0	#DIV/0!	0	#DIV/0!
11	November		0	#DIV/0!	0	#DIV/0!	0	#DIV/0!	0	#DIV/0!
12	December		0	#DIV/0!	0	#DIV/0!	0	#DIV/0!	0	#DIV/0!
	Horses sold
			2016	Variation 15-16	2017	Variation 16-17	2018	Variation 17-18	2019	Variation 18-19
1	January		0	#DIV/0!	0	#DIV/0!	0	#DIV/0!	0	#DIV/0!
2	February		0	#DIV/0!	0	#DIV/0!	0	#DIV/0!	0	#DIV/0!
3	March		0	#DIV/0!	0	#DIV/0!	0	#DIV/0!	0	#DIV/0!
4	April		0	#DIV/0!	0	#DIV/0!	0	#DIV/0!	0	#DIV/0!
5	May		0	#DIV/0!	0	#DIV/0!	0	#DIV/0!	0	#DIV/0!
6	June		0	#DIV/0!	0	#DIV/0!	0	#DIV/0!	0	#DIV/0!
7	July		0	#DIV/0!	0	#DIV/0!	0	#DIV/0!	0	#DIV/0!
8	August		0	#DIV/0!	0	#DIV/0!	0	#DIV/0!	0	#DIV/0!
9	September		0	#DIV/0!	0	#DIV/0!	0	#DIV/0!	0	#DIV/0!
10	October		0	#DIV/0!	0	#DIV/0!	0	#DIV/0!	0	#DIV/0!
11	November		0	#DIV/0!	0	#DIV/0!	0	#DIV/0!	0	#DIV/0!
12	December		0	#DIV/0!	0	#DIV/0!	0	#DIV/0!	0	#DIV/0!
	DONKEYS
	Year	2016
		Donkeys presented	Donkeys sold	Ratio
1	2016-01-01	#N/A	#N/A	#N/A
2	2016-02-01	#N/A	#N/A	#N/A
3	2016-03-01	#N/A	#N/A	#N/A
4	2016-04-01	#N/A	#N/A	#N/A
5	2016-05-01	#N/A	#N/A	#N/A
6	2016-06-01	#N/A	#N/A	#N/A
7	2016-07-01	#N/A	#N/A	#N/A
8	2016-08-01	#N/A	#N/A	#N/A
9	2016-09-01	#N/A	#N/A	#N/A
10	2016-10-01	#N/A	#N/A	#N/A
11	2016-11-01	#N/A	#N/A	#N/A
12	2016-12-01	#N/A	#N/A	#N/A
	Donkeys presented
			2016	Variation 15-16	2017	Variation 16-17	2018	Variation 17-18	2019	Variation 18-19
1	January		0	#DIV/0!	0	#DIV/0!	0	#DIV/0!	0	#DIV/0!
2	February		0	#DIV/0!	0	#DIV/0!	0	#DIV/0!	0	#DIV/0!
3	March		0	#DIV/0!	0	#DIV/0!	0	#DIV/0!	0	#DIV/0!
4	April		0	#DIV/0!	0	#DIV/0!	0	#DIV/0!	0	#DIV/0!
5	May		0	#DIV/0!	0	#DIV/0!	0	#DIV/0!	0	#DIV/0!
6	June		0	#DIV/0!	0	#DIV/0!	0	#DIV/0!	0	#DIV/0!
7	July		0	#DIV/0!	0	#DIV/0!	0	#DIV/0!	0	#DIV/0!
8	August		0	#DIV/0!	0	#DIV/0!	0	#DIV/0!	0	#DIV/0!
9	September		0	#DIV/0!	0	#DIV/0!	0	#DIV/0!	0	#DIV/0!
10	October		0	#DIV/0!	0	#DIV/0!	0	#DIV/0!	0	#DIV/0!
11	November		0	#DIV/0!	0	#DIV/0!	0	#DIV/0!	0	#DIV/0!
12	December		0	#DIV/0!	0	#DIV/0!	0	#DIV/0!	0	#DIV/0!
	Donkeys sold
			2016	Variation 15-16	2017	Variation 16-17	2018	Variation 17-18	2019	Variation 18-19
1	January		0	#DIV/0!	0	#DIV/0!	0	#DIV/0!	0	#DIV/0!
2	February		0	#DIV/0!	0	#DIV/0!	0	#DIV/0!	0	#DIV/0!
3	March		0	#DIV/0!	0	#DIV/0!	0	#DIV/0!	0	#DIV/0!
4	April		0	#DIV/0!	0	#DIV/0!	0	#DIV/0!	0	#DIV/0!
5	May		0	#DIV/0!	0	#DIV/0!	0	#DIV/0!	0	#DIV/0!
6	June		0	#DIV/0!	0	#DIV/0!	0	#DIV/0!	0	#DIV/0!
7	July		0	#DIV/0!	0	#DIV/0!	0	#DIV/0!	0	#DIV/0!
8	August		0	#DIV/0!	0	#DIV/0!	0	#DIV/0!	0	#DIV/0!
9	September		0	#DIV/0!	0	#DIV/0!	0	#DIV/0!	0	#DIV/0!
10	October		0	#DIV/0!	0	#DIV/0!	0	#DIV/0!	0	#DIV/0!
11	November		0	#DIV/0!	0	#DIV/0!	0	#DIV/0!	0	#DIV/0!
12	December		0	#DIV/0!	0	#DIV/0!	0	#DIV/0!	0	#DIV/0!

## Sheet: Analysis
ANALYSIS 1: Variations of cattle presented and sold 2016
Observations	Questions	Responses
O1:
O2:
O3:
ANALYSIS 2:
Observations	Questions	Responses
Q1:
Q2:
Q3:
ANALYSIS 3:
Observations	Questions	Responses
Q1:
Q2:
Q3:

## Sheet: AnalysisPR
ANALYSIS 1: Variations of small ruminants presented and sold 2016
Observations	Questions	Responses
O1:
O2:
O3:
ANALYSIS 2:
Observations	Questions	Responses
Q1:
Q2:
Q3:
ANALYSIS 3:
Observations	Questions	Responses
O1:
O2:
O3:
