# Supplementary material for: Opportunities within the meat supply chain in Africa—The case of beef production in Northern Ghana
Source: PLoS One. 2022 Jan 18;17(1):e0260668. doi: 10.1371/journal.pone.0260668 (PMC8765630; doi:10.1371/journal.pone.0260668)
Supplement: S4 File — (XLSX) [file pone.0260668.s004.xlsx]

## Sheet: Alapadatok
time	edible weight ( quarters + intestines + head + legs )	warm quarters weight	% quarters of live weight with blood	weight of skin % of lwwithb	Average BL% ( const.) calculated by ((3,1+2,4)/2)	live weight with blood and skin		Sum of produced edible beef per moth in kgs	comments	equalation btw qsw and edible
06.10.2015	199.6	100	45.6494	7	2.75	219.061	2015-10-01	868.7		1,8219*x+18,362
06.10.2015	169.88	85.1	45.6439	7	2.75	186.443	2015-11-01	1088.29
06.10.2015	158.12	78	44.9473	7	2.75	173.537	2015-12-01	2533.66
28.10.2015	182.84	104	51.8272	7	2.75	200.667	2016-01-01	0
28.10.2015	158.26	85	48.9377	7	2.75	173.69	2016-02-01	467.9
28.10.2015	180.1	92.5	46.7976	7	2.75	197.66	2016-03-01	191.38
02.11.2015	151.12	75.9	45.7631	7	2.75	165.854	2016-04-01	645.69
02.11.2015	180.58	85.3	43.0403	7	2.75	198.187	2016-05-01	1163.07
11.11.2015	230.58	118	46.629	7	2.75	253.062	2016-06-01	1521.2
11.11.2015	178.18	84	42.9552	7	2.75	195.553	2016-07-01	0
11.11.2015	169.21	87.5	47.117	7	2.75	185.708	2016-08-01	1184.38
17.11.2015	178.62	94	47.9505	7	2.75	196.035	2016-09-01	645.88
7.12.2015	203.8	99.1	44.3062	7	2.75	223.671	2016-10-01	808.04
7.12.2015	231.86	125	49.1224	7	2.75	254.466	2016-11-01	1208.43
7.12.2015	186.04	93.5	45.7932	7	2.75	204.179	2016-12-01	1015.68
7.12.2015	149.5	79	48.1483	7	2.75	164.076	2017-01-01	221
14.12.2015	255.24	125	44.6228	7	2.75	280.126	2017-02-01	1168.49
14.12.2015	129.42	91.5	64.4192	7	2.75	142.038	2017-03-01	1057.76
14.12.2015	200.62	100	45.4173	7	2.75	220.18	2017-04-01	896.949
14.12.2015	251.74	133	48.1388	7	2.75	276.285	2017-05-01	1114.04
21.12.2015	237.84	113	43.2901	7	2.75	261.029	2017-06-01	1217.34		bőr súlya szakirodalom szerint	7% KwaZulu
21.12.2015	232.56	101	39.5714	7	2.75	255.235	2017-07-01	1546.7
21.12.2015	227.94	120	47.9685	7	2.75	250.164	2017-08-01	880
21.12.2015	227.1	114	45.7386	7	2.75	249.242	2017-09-01	2315.61
10.02.2016	145	70.5	44.3013	7	2.75	159.137	2017-10-01	744.947
10.02.2016	155	71.5	42.031	7	2.75	170.112	2017-11-01	1442.48
11.02.2016	167.9	74	40.1584	7	2.75	184.27	2017-12-01	208.751
17.03.2016	191.38	93.5	44.5154	7	2.75	210.04	2018-01-01	2783.88
27.04.2016	155.29	72.5	42.5393	7	2.75	170.431	2018-02-01	575
27.04.2016	176.58	87.5	45.1504	7	2.75	193.797	2018-03-01	0
27.04.2016	154.46	70.5	41.5881	7	2.75	169.52	2018-04-01	142.251
29.04.2016	159.36	72.5	41.4528	7	2.75	174.898	2018-05-01	2667.49
09.05.2016	120.06	56	42.4996	7	2.75	131.766
09.05.2016	189.1	96.5	46.4977	7	2.75	207.537
09.05.2016	186.62	89.5	43.6979	7	2.75	204.815
18.05.2016	170.29	80	42.8052	7	2.75	186.893
25.05.2016	174.84	84	43.7758	7	2.75	191.887
25.05.2016	179.14	87.5	44.5052	7	2.75	196.606
25.05.2016	143.02	73	46.5073	7	2.75	156.964
03.06.2016	374.66	194	47.1802	7	2.75	411.189
03.06.2016	169.92	82	43.9708	7	2.75	186.487				Y=	1,0975x
07.06.2016	187.3	104.5	50.8363	7	2.75	205.562
14.06.2016	222.1	125.5	51.4862	7	2.75	243.755
28.06.2016	327.84	173.5	48.2206	7	2.75	359.804
28.06.2016	239.38	119.5	45.4858	7	2.75	262.72
01.08.2016	200.6	94	42.6965	7	2.75	220.158
01.08.2016	217.5	94.5	39.5884	7	2.75	238.706
09.08.2016	303.36	150	45.0535	7	2.75	332.938
15.08.2016	261.38	127	44.2718	7	2.75	286.865
15.08.2016	201.54	101	45.6621	7	2.75	221.19
20.09.2016	316.14	156	44.9615	7	2.75	346.964
27.09.2016	329.74	165	45.594	7	2.75	361.89
19.10.2016	204.08	113	50.4514	7	2.75	223.978
31.10.2016	339.06	208	55.8962	7	2.75	372.118
31.10.2016	264.9	145.5	50.0468	7	2.75	290.728
09.11.2016	356.86	192.5	49.1505	7	2.75	391.654
09.11.2016	350	205.1	53.3941	7	2.75	384.125
09.11.2016	245.189	124.5	46.2663	7	2.75	269.094
23.11.2016	256.38	125	48.7558	7	2.75	281.377
07.12.2016	360	203	56.3889	7	2.75	395.1
07.12.2016	340	171	50.2941	7	2.75	373.15
26.12.2016	315.68	157	49.7339	7	2.75	346.459
30.1.2017	221	115.5	52.2624	7	2.75	242.547
14.02.2017	199	95.5	47.9899	7	2.75	218.402
14.02.2017	149	68.5	45.9732	7	2.75	163.527
15.02.2017	230.66	113	48.9899	7	2.75	253.149
17.02.2017	300	143	47.6667	7	2.75	329.25
27.02.2017	289.825	149	51.4103	7	2.75	318.083
14.03.2017	350	162	46.2857	7	2.75	384.125
14.03.2017	340	125.5	36.9118	7	2.75	373.15
21.03.2017	167.758	82	48.88	7	2.75	184.114
27.03.2017	200	97	48.5	7	2.75	219.5
04.04.2017	216.949	109	50.2422	7	2.75	238.102
14.04.2017	400	201.5	50.375	7	2.75	439
24.04.2017	280	139.5	49.8214	7	2.75	307.3
16.05.2017	190	103	54.2105	7	2.75	208.525
19.05.2017	300	159	53	7	2.75	329.25
22.05.2017	321.54	179.5	55.8251	7	2.75	352.89
22.05.2017	302.5	146.5	48.4298	7	2.75	331.994
02.06.2017	170.32	91	53.4288	7	2.75	186.926
02.06.2017	160	79	49.375	7	2.75	175.6
21.06.2017	210.16	116	55.196	7	2.75	230.651
21.06.2017	302.26	169	55.9121	7	2.75	331.73
21.06.2017	214.6	108	50.3262	7	2.75	235.523
21.06.2017	160	90	56.25	7	2.75	175.6
04.07.2017	320	171.5	53.5937	7	2.75	351.2
10.07.2017	300	150	50	7	2.75	329.25
10.07.2017	170	105.9	62.2941	7	2.75	186.575
10.07.2017	173.7	91	52.3892	7	2.75	190.636
18.07.2017	203	106	52.2167	7	2.75	222.792
26.07.2017	380	180	47.3684	7	2.75	417.05
04.08.2017	300	122	40.6667	7	2.75	329.25
04.08.2017	170	99	58.2353	7	2.75	186.575
08.08.2017	410	206.5	50.3659	7	2.75	449.975
04.09.2017	322.619	167	51.7638	7	2.75	354.075
04.09.2017	348.126	181	51.9927	7	2.75	382.068
04.09.2017	250.654	127.5	50.8669	7	2.75	275.093
15.09.2017	348.126	181	51.9927	7	2.75	382.068
20.09.2017	364.08	197.5	54.2463	7	2.75	399.578
20.09.2017	362	181	50	7	2.75	397.295
22.09.2017	320	156	48.75	7	2.75	351.2
02.10.2017	188.71	93.5	49.547	7	2.75	207.109
02.10.2017	195.997	97.5	49.7456	7	2.75	215.107
14.10.2017	360.24	180	49.9667	7	2.75	395.363
03.11.2017	234	115.5	49.359	7	2.75	256.815
13.11.2017	300	161	53.6667	7	2.75	329.25
20.11.2017	277.983	142.5	51.2622	7	2.75	305.086
30.11.2017	350.5	181	51.6405	7	2.75	384.674
30.11.2017	280	114.5	40.8929	7	2.75	307.3
05.12.2017	208.751	104.5	50.0597	7	2.75	229.104
14.12.2017	290	128	44.1379	7	2.75	318.275
15.01.2018	346.304	180	51.9775	7	2.75	380.069
15.01.2018	382.742	200	52.2545	7	2.75	420.059
15.01.2018	306.222	158	51.5965	7	2.75	336.079
15.01.2018	380.92	199	52.2419	7	2.75	418.06
15.01.2018	382.742	200	52.2545	7	2.75	420.059
15.01.2018	392.034	205.1	52.3169	7	2.75	430.257
15.01.2018	380.92	199	52.2419	7	2.75	418.06
23.01.2018	212	106	50	7	2.75	232.67
20.02.2018	280	132	47.1429	7	2.75	307.3
20.02.2018	145	78	53.7931	7	2.75	159.137
20.02.2018	150	95	63.3333	7	2.75	164.625
30.04.2018	142.251	68	47.8028	7	2.75	156.121
31.05.2018	342.66	178	51.9465	7	2.75	376.07
31.05.2018	340.838	177	51.9308	7	2.75	374.07
31.05.2018	404.605	212	52.3968	7	2.75	444.054
31.05.2018	334.462	173.5	51.8744	7	2.75	367.072
31.05.2018	327.174	169.5	51.8073	7	2.75	359.074
31.05.2018	295.291	152	51.4747	7	2.75	324.082
31.05.2018	307.133	158.5	51.6063	7	2.75	337.079
31.05.2018	315.332	163	51.6916	7	2.75	346.077
average	250.344	127.328	48.8334	7	2.75	274.753			closely equal to 1 Tropical Livestock Unit

## Sheet: regression
time	edible weight (q+i+l+h) no skin no blood est	warm quaters			y = 1,8219x + 18,362
09.11.2016	245.189	124.5			R² = 0,9189
27.02.2017	289.825	149
21.03.2017	167.758	82
04.04.2017	216.949	109
04.09.2017	322.619	167
04.09.2017	348.126	181
04.09.2017	250.654	127.5
15.09.2017	348.126	181
02.10.2017	188.71	93.5
02.10.2017	195.997	97.5
20.11.2017	277.983	142.5
05.12.2017	208.751	104.5
15.01.2018	346.304	180
15.01.2018	382.742	200
15.01.2018	306.222	158
15.01.2018	380.92	199
15.01.2018	382.742	200
15.01.2018	392.034	205.1
15.01.2018	380.92	199
30.04.2018	142.251	68
31.05.2018	342.66	178
31.05.2018	340.838	177
31.05.2018	404.605	212
31.05.2018	334.462	173.5
31.05.2018	327.174	169.5
31.05.2018	295.291	152
31.05.2018	307.133	158.5
31.05.2018	315.332	163
average	301.511	155.414
								No.	x	y (real)	y˘ (predicted)	(y-y˘)^2	(y-yátl)^2	képlet!	képlet!
time	edible weight ( quarters + intestines + head + legs )	warm quarters weight	% quarters of live weight with blood	weight of skin % of lwwithb	Average BL% ( const.) calculated by ((3,1+2,4)/2)	live weight with blood and skin		Date of slaughter (n1=06.10.2015; n103=20.02.2018)	Quaters weight [kg]	Edible weight (quarters + intestines + head + legs ) [kg]	Edible weight (quarters + intestines + head + legs ) [kg]	SS Residual error	SS Total error	R-sq	MS Error
06.10.2015	199.6	100	45.6494	7	2.75	219.061		n1	100	199.6	200.552	0.906304	1354.24	0.91892	452.725
06.10.2015	169.88	85.1	45.6439	7	2.75	186.443		n2	85.1	169.88	173.406	12.4305	4424.91
06.10.2015	158.12	78	44.9473	7	2.75	173.537		n3	78	158.12	160.47	5.52344	6127.76
28.10.2015	182.84	104	51.8272	7	2.75	200.667		n4	104	182.84	207.84	624.98	2868.67
28.10.2015	158.26	85	48.9377	7	2.75	173.69		n5	85	158.26	173.224	223.906	6105.86
28.10.2015	180.1	92.5	46.7976	7	2.75	197.66		n6	92.5	180.1	186.888	46.0736	3169.69
02.11.2015	151.12	75.9	45.7631	7	2.75	165.854		n7	75.9	151.12	156.644	30.5169	7272.68
02.11.2015	180.58	85.3	43.0403	7	2.75	198.187		n8	85.3	180.58	173.77	46.3751	3115.87
11.11.2015	230.58	118	46.629	7	2.75	253.062		n9	118	230.58	233.346	7.65186	33.8724
11.11.2015	178.18	84	42.9552	7	2.75	195.553		n10	84	178.18	171.402	45.9467	3389.57
11.11.2015	169.21	87.5	47.117	7	2.75	185.708		n11	87.5	169.21	177.778	73.4149	4514.5
17.11.2015	178.62	94	47.9505	7	2.75	196.035		n12	94	178.62	189.621	121.013	3338.53
7.12.2015	203.8	99.1	44.3062	7	2.75	223.671		n13	99.1	203.8	198.912	23.8897	1062.76
7.12.2015	231.86	125	49.1224	7	2.75	254.466		n14	125	231.86	246.1	202.763	20.6116
7.12.2015	186.04	93.5	45.7932	7	2.75	204.179		n15	93.5	186.04	188.71	7.12703	2536.13
7.12.2015	149.5	79	48.1483	7	2.75	164.076		n16	79	149.5	162.292	163.638	7551.61
14.12.2015	255.24	125	44.6228	7	2.75	280.126		n17	125	255.24	246.1	83.5487	354.946
14.12.2015	129.42	91.5	64.4192	7	2.75	142.038		n18	91.5	129.42	185.066	3096.46	11444.7
14.12.2015	200.62	100	45.4173	7	2.75	220.18		n19	100	200.62	200.552	0.004624	1280.21
14.12.2015	251.74	133	48.1388	7	2.75	276.285		n20	133	251.74	260.675	79.8289	235.316
21.12.2015	237.84	113	43.2901	7	2.75	261.029		n21	113	237.84	224.237	185.05	2.0736
21.12.2015	232.56	101	39.5714	7	2.75	255.235		n22	101	232.56	202.374	911.201	14.7456
21.12.2015	227.94	120	47.9685	7	2.75	250.164		n23	120	227.94	236.99	81.9025	71.5716
21.12.2015	227.1	114	45.7386	7	2.75	249.242		n24	114	227.1	226.059	1.08451	86.49
10.02.2016	145	70.5	44.3013	7	2.75	159.137		n25	70.5	145	146.806	3.26146	8353.96
10.02.2016	155	71.5	42.031	7	2.75	170.112		n26	71.5	155	148.628	40.6043	6625.96
11.02.2016	167.9	74	40.1584	7	2.75	184.27		n27	74	167.9	153.183	216.602	4692.25
17.03.2016	191.38	93.5	44.5154	7	2.75	210.04		n28	93.5	191.38	188.71	7.13077	2026.8
27.04.2016	155.29	72.5	42.5393	7	2.75	170.431		n29	72.5	155.29	150.45	23.428	6578.83
27.04.2016	176.58	87.5	45.1504	7	2.75	193.797		n30	87.5	176.58	177.778	1.4358	3578.43
27.04.2016	154.46	70.5	41.5881	7	2.75	169.52		n31	70.5	154.46	146.806	58.5845	6714.16
29.04.2016	159.36	72.5	41.4528	7	2.75	174.898		n32	72.5	159.36	150.45	79.3926	5935.16
09.05.2016	120.06	56	42.4996	7	2.75	131.766		n33	56	120.06	120.388	0.107847	13535
09.05.2016	189.1	96.5	46.4977	7	2.75	207.537		n34	96.5	189.1	194.175	25.7592	2237.29
09.05.2016	186.62	89.5	43.6979	7	2.75	204.815		n35	89.5	186.62	181.422	27.0187	2478.05
18.05.2016	170.29	80	42.8052	7	2.75	186.893		n36	80	170.29	164.114	38.143	4370.53
25.05.2016	174.84	84	43.7758	7	2.75	191.887		n37	84	174.84	171.402	11.8226	3789.63
25.05.2016	179.14	87.5	44.5052	7	2.75	196.606		n38	87.5	179.14	177.778	1.85436	3278.71
25.05.2016	143.02	73	46.5073	7	2.75	156.964		n39	73	143.02	151.361	69.5673	8719.82
03.06.2016	374.66	194	47.1802	7	2.75	411.189		n40	194	374.66	371.811	8.11908	19115.8
03.06.2016	169.92	82	43.9708	7	2.75	186.487		n41	82	169.92	167.758	4.67511	4419.59
07.06.2016	187.3	104.5	50.8363	7	2.75	205.562		n42	104.5	187.3	208.751	460.126	2410.81
14.06.2016	222.1	125.5	51.4862	7	2.75	243.755		n43	125.5	222.1	247.01	620.531	204.49
28.06.2016	327.84	173.5	48.2206	7	2.75	359.804		n44	173.5	327.84	334.462	43.8462	8361.27
28.06.2016	239.38	119.5	45.4858	7	2.75	262.72		n45	119.5	239.38	236.079	10.8963	8.8804
01.08.2016	200.6	94	42.6965	7	2.75	220.158		n46	94	200.6	189.621	120.547	1281.64
01.08.2016	217.5	94.5	39.5884	7	2.75	238.706		n47	94.5	217.5	190.532	727.297	357.21
09.08.2016	303.36	150	45.0535	7	2.75	332.938		n48	150	303.36	291.647	137.194	4483.64
15.08.2016	261.38	127	44.2718	7	2.75	286.865		n49	127	261.38	249.743	135.413	624
15.08.2016	201.54	101	45.6621	7	2.75	221.19		n50	101	201.54	202.374	0.695389	1215.22
20.09.2016	316.14	156	44.9615	7	2.75	346.964		n51	156	316.14	302.578	183.917	6358.47
27.09.2016	329.74	165	45.594	7	2.75	361.89		n52	165	329.74	318.976	115.874	8712.36
19.10.2016	204.08	113	50.4514	7	2.75	223.978		n53	113	204.08	224.237	406.293	1044.58
31.10.2016	339.06	208	55.8962	7	2.75	372.118		n54	208	339.06	397.317	3393.9	10539.1
31.10.2016	264.9	145.5	50.0468	7	2.75	290.728		n55	145.5	264.9	283.448	344.045	812.25
09.11.2016	356.86	192.5	49.1505	7	2.75	391.654		n56	192.5	356.86	369.078	149.273	14510.6
09.11.2016	350	205.1	53.3941	7	2.75	384.125		n57	205.1	350	392.034	1766.83	12905
23.11.2016	256.38	125	48.7558	7	2.75	281.377		n58	125	256.38	246.1	105.689	399.2
07.12.2016	360	203	56.3889	7	2.75	395.1		n59	203	360	388.208	795.674	15277
07.12.2016	340	171	50.2941	7	2.75	373.15		n60	171	340	329.907	101.871	10733
26.12.2016	315.68	157	49.7339	7	2.75	346.459		n61	157	315.68	304.4	127.232	6285.32
30.1.2017	221	115.5	52.2624	7	2.75	242.547		n62	115.5	221	228.791	60.7067	237.16
14.02.2017	199	95.5	47.9899	7	2.75	218.402		n63	95.5	199	192.353	44.1766	1398.76
14.02.2017	149	68.5	45.9732	7	2.75	163.527		n64	68.5	149	143.162	34.0805	7638.76
15.02.2017	230.66	113	48.9899	7	2.75	253.149		n65	113	230.66	224.237	41.2588	32.9476
17.02.2017	300	143	47.6667	7	2.75	329.25		n66	143	300	278.894	445.476	4044.96
14.03.2017	350	162	46.2857	7	2.75	384.125		n67	162	350	313.51	1331.53	12905
14.03.2017	340	125.5	36.9118	7	2.75	373.15		n68	125.5	340	247.01	8647.06	10733
27.03.2017	200	97	48.5	7	2.75	219.5		n69	97	200	195.086	24.1444	1324.96
14.04.2017	400	201.5	50.375	7	2.75	439		n70	201.5	400	385.475	210.98	26765
24.04.2017	280	139.5	49.8214	7	2.75	307.3		n71	139.5	280	272.517	55.9945	1900.96
16.05.2017	190	103	54.2105	7	2.75	208.525		n72	103	190	206.018	256.567	2152.96
19.05.2017	300	159	53	7	2.75	329.25		n73	159	300	308.044	64.7075	4044.96
22.05.2017	321.54	179.5	55.8251	7	2.75	352.89		n74	179.5	321.54	345.393	568.968	7248.82
22.05.2017	302.5	146.5	48.4298	7	2.75	331.994		n75	146.5	302.5	285.27	296.861	4369.21
02.06.2017	170.32	91	53.4288	7	2.75	186.926		n76	91	170.32	184.155	191.404	4366.57
02.06.2017	160	79	49.375	7	2.75	175.6		n77	79	160	162.292	5.25372	5836.96
21.06.2017	210.16	116	55.196	7	2.75	230.651		n78	116	210.16	229.702	381.905	688.538
21.06.2017	302.26	169	55.9121	7	2.75	331.73		n79	169	302.26	326.263	576.149	4337.54
21.06.2017	214.6	108	50.3262	7	2.75	235.523		n80	108	214.6	215.127	0.27794	475.24
21.06.2017	160	90	56.25	7	2.75	175.6		n81	90	160	182.333	498.763	5836.96
04.07.2017	320	171.5	53.5937	7	2.75	351.2		n82	171.5	320	330.818	117.026	6988.96
10.07.2017	300	150	50	7	2.75	329.25		n83	150	300	291.647	69.7726	4044.96
10.07.2017	170	105.9	62.2941	7	2.75	186.575		n84	105.9	170	211.301	1705.79	4408.96
10.07.2017	173.7	91	52.3892	7	2.75	190.636		n85	91	173.7	184.155	109.305	3931.29
18.07.2017	203	106	52.2167	7	2.75	222.792		n86	106	203	211.483	71.9681	1115.56
26.07.2017	380	180	47.3684	7	2.75	417.05		n87	180	380	346.304	1135.42	20621
04.08.2017	300	122	40.6667	7	2.75	329.25		n88	122	300	240.634	3524.35	4044.96
04.08.2017	170	99	58.2353	7	2.75	186.575		n89	99	170	198.73	825.419	4408.96
08.08.2017	410	206.5	50.3659	7	2.75	449.975		n90	206.5	410	394.584	237.642	30137
20.09.2017	364.08	197.5	54.2463	7	2.75	399.578		n91	197.5	364.08	378.187	199.015	16302.2
20.09.2017	362	181	50	7	2.75	397.295		n92	181	362	348.126	192.491	15775.4
22.09.2017	320	156	48.75	7	2.75	351.2		n93	156	320	302.578	303.512	6988.96
14.10.2017	360.24	180	49.9667	7	2.75	395.363		n94	180	360.24	346.304	194.212	15336.3
03.11.2017	234	115.5	49.359	7	2.75	256.815		n95	115.5	234	228.791	27.129	5.76
13.11.2017	300	161	53.6667	7	2.75	329.25		n96	161	300	311.688	136.607	4044.96
30.11.2017	350.5	181	51.6405	7	2.75	384.674		n97	181	350.5	348.126	5.63635	13018.8
30.11.2017	280	114.5	40.8929	7	2.75	307.3		n98	114.5	280	226.97	2812.23	1900.96
14.12.2017	290	128	44.1379	7	2.75	318.275		n99	128	290	251.565	1477.23	2872.96
23.01.2018	212	106	50	7	2.75	232.67		n100	106	212	211.483	0.266876	595.36
20.02.2018	280	132	47.1429	7	2.75	307.3		n101	132	280	258.853	447.204	1900.96
20.02.2018	145	78	53.7931	7	2.75	159.137		n102	78	145	160.47	239.327	8353.96
20.02.2018	150	95	63.3333	7	2.75	164.625		n103	95	150	191.442	1717.48	7464.96
average	236.435	119.693	48.211	7	2.75	259.487		average	119.7	236.4	236.431	45725.2	563953
n	102
								No.	xi	yi (real)	y˘i (predicted)	(yi-y˘i)^2	(yi-yave)^2
								Date of slaughter (n1=06.10.2015; n103=20.02.2018)	Quaters weight [kg]	Edible weight (quarters + intestines + head + legs ) [kg]	Edible weight (quarters + intestines + head + legs ) [kg]	SS Residual error	SS Total error
								n1	100	199.6	200.552	0.906304	1354.24
								n2	85.1	169.88	173.406	12.4305	4424.91
								n3	x3	y3	y˘3	(y3-y˘3)^2	(y3-yave)^2
								...	…	…	…	…	…
								n103	95	150	191.442	1717.48	7464.96
								average	119.7	236.4	236.431
								summary				45725.2	563953

## Sheet: Munka1
quaters weight	edible weight ( quarters + intestines + head + legs )	edible weight	SS Residual error	SS Total error
100	199.6	200.552	0.906304	1354.24
85.1	169.88	173.406	12.4305	4424.91			Descriptives
78	158.12	160.47	5.52344	6127.76
104	182.84	207.84	624.98	2868.67					Warm quaters weight in kg		Warm edible weight in kg
85	158.26	173.224	223.906	6105.86			N		103		103
92.5	180.1	186.888	46.0736	3169.69			Missing		0		0
75.9	151.12	156.644	30.5169	7272.68			Mean		120		236				Mean		120		236
85.3	180.58	173.77	46.3751	3115.87			Median		108		215				Median		108		215
118	230.58	233.346	7.65186	33.8724			Mode		1987-05-01	ᵃ	300				Mode		1987-05-01	ᵃ	300
84	178.18	171.402	45.9467	3389.57			Minimum		56.0		120
87.5	169.21	177.778	73.4149	4514.5			Maximum		208		410
94	178.62	189.621	121.013	3338.53			Skewness		0.717		0.548
99.1	203.8	198.912	23.8897	1062.76			Std. error skewness		0.238		0.238
125	231.86	246.1	202.763	20.6116			Kurtosis		-0.538		-0.927
93.5	186.04	188.71	7.12703	2536.13			Std. error kurtosis		0.472		0.472
79	149.5	162.292	163.638	7551.61			Shapiro-Wilk W		0.922		0.924
125	255.24	246.1	83.5487	354.946			Shapiro-Wilk p		< .001		< .001
91.5	129.42	185.066	3096.46	11444.7			25th percentile		1990-05-01		174
100	200.62	200.552	0.004624	1280.21			50th percentile		108		215
133	251.74	260.675	79.8289	235.316			75th percentile		148		300
113	237.84	224.237	185.05	2.0736			ᵃ More than one mode exists, only the first is reported
101	232.56	202.374	911.201	14.7456
120	227.94	236.99	81.9025	71.5716
114	227.1	226.059	1.08451	86.49
70.5	145	146.806	3.26146	8353.96
71.5	155	148.628	40.6043	6625.96
74	167.9	153.183	216.602	4692.25
93.5	191.38	188.71	7.13077	2026.8
72.5	155.29	150.45	23.428	6578.83
87.5	176.58	177.778	1.4358	3578.43
70.5	154.46	146.806	58.5845	6714.16
72.5	159.36	150.45	79.3926	5935.16
56	120.06	120.388	0.107847	13535
96.5	189.1	194.175	25.7592	2237.29
89.5	186.62	181.422	27.0187	2478.05
80	170.29	164.114	38.143	4370.53
84	174.84	171.402	11.8226	3789.63
87.5	179.14	177.778	1.85436	3278.71
73	143.02	151.361	69.5673	8719.82
194	374.66	371.811	8.11908	19115.8
82	169.92	167.758	4.67511	4419.59
104.5	187.3	208.751	460.126	2410.81
125.5	222.1	247.01	620.531	204.49
173.5	327.84	334.462	43.8462	8361.27
119.5	239.38	236.079	10.8963	8.8804
94	200.6	189.621	120.547	1281.64
94.5	217.5	190.532	727.297	357.21
150	303.36	291.647	137.194	4483.64
127	261.38	249.743	135.413	624
101	201.54	202.374	0.695389	1215.22
156	316.14	302.578	183.917	6358.47
165	329.74	318.976	115.874	8712.36
113	204.08	224.237	406.293	1044.58
208	339.06	397.317	3393.9	10539.1
145.5	264.9	283.448	344.045	812.25
192.5	356.86	369.078	149.273	14510.6
205.1	350	392.034	1766.83	12905
125	256.38	246.1	105.689	399.2
203	360	388.208	795.674	15277
171	340	329.907	101.871	10733
157	315.68	304.4	127.232	6285.32
115.5	221	228.791	60.7067	237.16
95.5	199	192.353	44.1766	1398.76
68.5	149	143.162	34.0805	7638.76
113	230.66	224.237	41.2588	32.9476
143	300	278.894	445.476	4044.96
162	350	313.51	1331.53	12905
125.5	340	247.01	8647.06	10733
97	200	195.086	24.1444	1324.96
201.5	400	385.475	210.98	26765
139.5	280	272.517	55.9945	1900.96
103	190	206.018	256.567	2152.96
159	300	308.044	64.7075	4044.96
179.5	321.54	345.393	568.968	7248.82
146.5	302.5	285.27	296.861	4369.21
91	170.32	184.155	191.404	4366.57
79	160	162.292	5.25372	5836.96
116	210.16	229.702	381.905	688.538
169	302.26	326.263	576.149	4337.54
108	214.6	215.127	0.27794	475.24
90	160	182.333	498.763	5836.96
171.5	320	330.818	117.026	6988.96
150	300	291.647	69.7726	4044.96
105.9	170	211.301	1705.79	4408.96
91	173.7	184.155	109.305	3931.29
106	203	211.483	71.9681	1115.56
180	380	346.304	1135.42	20621
122	300	240.634	3524.35	4044.96
99	170	198.73	825.419	4408.96
206.5	410	394.584	237.642	30137
197.5	364.08	378.187	199.015	16302.2
181	362	348.126	192.491	15775.4
156	320	302.578	303.512	6988.96
180	360.24	346.304	194.212	15336.3
115.5	234	228.791	27.129	5.76
161	300	311.688	136.607	4044.96
181	350.5	348.126	5.63635	13018.8
114.5	280	226.97	2812.23	1900.96
128	290	251.565	1477.23	2872.96
106	212	211.483	0.266876	595.36
132	280	258.853	447.204	1900.96
78	145	160.47	239.327	8353.96
95	150	191.442	1717.48	7464.96

## Sheet: unitVSmarkets
n°mois+année	Bawku Cattle presented	Buipe Cattle presented	Pusiga Cattle presented	Tamale Cattle presented	Bawku Cattle sold	Buipe Cattle sold	Pusiga Cattle sold	Tamale Cattle sold	Bawku Small ruminants presented	Buipe Small ruminants presented	Pusiga Small ruminants presented	Tamale Small ruminants presented	Bawku Small ruminants sold	Buipe Small ruminants sold	Pusiga Small ruminants sold	Tamale Small ruminants sold	Ssum presented cattles	Sum sold cattles	Sum presented small rum	Sum sold small rum	Slaughtered cattles by UDS per month	Produced edible beef by UDS per motnh
1-2016	854			1750	598			1710	1860			200	1470			172	1642	2308	4122	8244	0	0
2-2016	850			1721	669			1721	1845			232	1470			130	1600	2390	4120	8240	2	467.9
3-2016	863			2171	695			2098	1860			272	1240			272	1512	2793	4577	9154	1	191.38
4-2016	670			1936	460			1838	920			225	867			220	1087	2298	3605	7210	4	645.69
5-2016	650			1991	462			1851	1100			208	920			208	1128	2313	3649	7298	7	1163.07
6-2016	520			2805	320			2399	1245			300	1012			252	1264	2719	4235	8470	6	1521.2
7-2016	540			1984	363			1268	1940			322	1727			280	2007	1631	3918	7836	0	0
8-2016	600			2242	410			1743	2960			380	2518			380	2898	2153	5431	10862	5	1184.38
9-2016	900		6500	4195	840		6250	3255	4200		1500	1156	3860		1322	1125	6307	10345	19099	36876	2	645.88
10-2016	650		3040	2119	520		2578	1564	1240		2476	215	1900		1674	200	3774	4662	10310	18946	3	808.04
11-2016	700		2311	2452	530		2233	1501	1800		1950	255	1750		1219	214	3183	4264	8880	16541	4	1208.43
12-2016	2414		3737	2587	2176		2540	1817	5250		3250	540	5198		2546	478	8222	6533	17779	33012	3	1015.68
1-2017	950		2920	1908	710		1129	1491	3400		2573	442	3160		1482	442	5084	3330	10338	19194	1	221
2-2017	1100		1596	1920	910		1177	1293	3200		938	272	2580		745	272	3597	3380	7994	15243	5	1168.49
3-2017	850		2107	2194	700		1200	1535	2800		1224	510	2535		915	510	3960	3435	8820	16725	4	1057.76
4-2017	980		1530	1687	845		950	1035	2870		530	362	2558		394	362	3314	2830	6900	13406	3	896.949
5-2017	840		2022	2198	732		1505	1643	3860		1200	451	3500		922	451	4873	3880	10126	19330	4	1114.04
6-2017	580		1150	2872	360		895	2233	2027		805	663	1734		455	612	2801	3488	7356	14257	6	1217.34
7-2017	863	3297	3232	2313	600	2797	2678	1729	1950	634	2112	671	1540	564	1189	647	3940	7804	13580	25971	6	1546.7
8-2017	910	2936	3596	4562	860	2336	3201	3740	1800	684	2812	1074	1498	604	2341	984	5427	10137	18889	35437	3	880
9-2017	1100	2164	3018	2197	912	1915	2712	1482	1848	442	2236	559	1525	362	1996	403	4286	7021	13706	25416	7	2315.61
10-2017	1300	1600	3224	2246	1100	1559	3011	1474	2150	340	2116	476	1830	331	1841	460	4462	7144	13907	25973	3	744.947
11-2017	1900	2250	3607	3051	1830	2212	2143	2103	2230	570	1143	640	2000	539	987	594	4120	8288	13989	26991	5	1442.48
12-2017	2800	2570	3600	2535	2530	2552	2133	1750	5650	470	1334	436	5550	326	1012	436	7324	8965	17737	34462	2	208.751
1-2018	764	2084	2115	2042	614	1698	1412	1583	1580	501	1512	604	1340	404	1345	593	3682	5307	10927	20509	8	2783.88
2-2018	738	1494	1345	465	655	1185	945	358	1512	309	918	153	1153	243	718	151	2265	3143	6277	11836	3	575
3-2018	796	1984	1009	2071	660	1557	745	1665	1334	450	815	584	1004	327	645	569	2545	4627	8386	16127	0	0
4-2018	940	3017	2421	2059	815	2168	1400	1656	2630	503	1281	569	2115	346	1176	559	4196	6039	11970	22764	1	142.251
5-2018	867	3001	2712	2772	809	2304	1457	2272	3685	623	1523	732	3443	476	1175	723	5817	6842	14557	27939	8	2667.49
6-2018	568	3003	2910	2756	356	2196	1396	2301	2138	523	2113	781	1823	397	1864	732	4816		7412	12960
7-2018	570	2105	2685	2537	380	2041	2056	2137	1800	410	1206	817	1784	263	982	786	3815		5583	10184
8-2018	652	2347	2761	4540	485	2216	2056	3440	2485	542	1208	1597	2085	478	1021	1550	5134		7705	14389
9-2018	943	1856	3640	2262	862	1746	3173	1852	4000	469	1618	817	3580	417	1374	786	6157		8317	15260
10-2018	600	1286	3117	2749	517	1235	2451	2249	2200	450	1981	879	1870	190	1374	857	4291		6522	11670
11-2018	735	1267	3750	2570	584	1241	2893	2500	1780	490	2018	861	1680	238	1653	785	4356		6794	11935
12-2018	2780	1544	3957	2905	2450	1320	3667	2789	5468	562	2214	1002	5348	342	1911	852	8453		11216	20521

## Sheet: seasoneffect
season	edible weight ( quarters + intestines + head + legs )	warm quarters weight	live weight with blood and skin
1	199.6	100	219.061
1	169.88	85.1	186.443
1	158.12	78	173.537
1	182.84	104	200.667
1	158.26	85	173.69
1	180.1	92.5	197.66
2	151.12	75.9	165.854
2	180.58	85.3	198.187
2	230.58	118	253.062
2	178.18	84	195.553
2	169.21	87.5	185.708
2	178.62	94	196.035
2	203.8	99.1	223.671
2	231.86	125	254.466
2	186.04	93.5	204.179
2	149.5	79	164.076
2	255.24	125	280.126
2	129.42	91.5	142.038
2	200.62	100	220.18
2	251.74	133	276.285
2	237.84	113	261.029
2	232.56	101	255.235
2	227.94	120	250.164
2	227.1	114	249.242
2	145	70.5	159.137
2	155	71.5	170.112
2	167.9	74	184.27
2	191.38	93.5	210.04
2	155.29	72.5	170.431
2	176.58	87.5	193.797
2	154.46	70.5	169.52
2	159.36	72.5	174.898
1	120.06	56	131.766
1	189.1	96.5	207.537
1	186.62	89.5	204.815
1	170.29	80	186.893
1	174.84	84	191.887
1	179.14	87.5	196.606
1	143.02	73	156.964
1	374.66	194	411.189
1	169.92	82	186.487
1	187.3	104.5	205.562
1	222.1	125.5	243.755
1	327.84	173.5	359.804
1	239.38	119.5	262.72
1	200.6	94	220.158
1	217.5	94.5	238.706
1	303.36	150	332.938
1	261.38	127	286.865
1	201.54	101	221.19
1	316.14	156	346.964
1	329.74	165	361.89
1	204.08	113	223.978
1	339.06	208	372.118
1	264.9	145.5	290.728
1	356.86	192.5	391.654
2	350	205.1	384.125
2	245.189	124.5	269.094
2	256.38	125	281.377
2	360	203	395.1
2	340	171	373.15
2	315.68	157	346.459
2	221	115.5	242.547
2	199	95.5	218.402
2	149	68.5	163.527
2	230.66	113	253.149
2	300	143	329.25
2	289.825	149	318.083
2	350	162	384.125
2	340	125.5	373.15
2	167.758	82	184.114
2	200	97	219.5
2	216.949	109	238.102
2	400	201.5	439
2	280	139.5	307.3
1	190	103	208.525
1	300	159	329.25
1	321.54	179.5	352.89
1	302.5	146.5	331.994
1	170.32	91	186.926
1	160	79	175.6
1	210.16	116	230.651
1	302.26	169	331.73
1	214.6	108	235.523
1	160	90	175.6
1	320	171.5	351.2
1	300	150	329.25
1	170	105.9	186.575
1	173.7	91	190.636
1	203	106	222.792
1	380	180	417.05
1	300	122	329.25
1	170	99	186.575
1	410	206.5	449.975
1	322.619	167	354.075
1	348.126	181	382.068
1	250.654	127.5	275.093
1	348.126	181	382.068
1	364.08	197.5	399.578
1	362	181	397.295
1	320	156	351.2
1	188.71	93.5	207.109
1	195.997	97.5	215.107
1	360.24	180	395.363
2	234	115.5	256.815
2	300	161	329.25
2	277.983	142.5	305.086
2	350.5	181	384.674
2	280	114.5	307.3
2	208.751	104.5	229.104
2	290	128	318.275
2	346.304	180	380.069
2	382.742	200	420.059
2	306.222	158	336.079
2	380.92	199	418.06
2	382.742	200	420.059
2	392.034	205.1	430.257
2	380.92	199	418.06
2	212	106	232.67
2	280	132	307.3
2	145	78	159.137
2	150	95	164.625
2	142.251	68	156.121
2	342.66	178	376.07
2	340.838	177	374.07
1	404.605	212	444.054
1	334.462	173.5	367.072
1	327.174	169.5	359.074
1	295.291	152	324.082
1	307.133	158.5	337.079
1	315.332	163	346.077
