# Supplementary material for: Opportunities within the meat supply chain in Africa—The case of beef production in Northern Ghana
Source: PLoS One. 2022 Jan 18;17(1):e0260668. doi: 10.1371/journal.pone.0260668 (PMC8765630; doi:10.1371/journal.pone.0260668)
Supplement: S5 File — (XLSX) [file pone.0260668.s005.xlsx]

## Sheet: Munka1
	1.1. slaughter	1.2. carcass trans	1.3. process	1.4. final	1.5. distribute	2.1. cattle	2.2. poultry	2.3. pig	2.4. goat	2.5. sheep	2.6. other	3.1. own	3.2. 0-10	3.3. 11-50	3.4. 50-100	3.5. 100+	catt1	catt2	catt3	catt4	catt5	catt6	catt7	pig1	pig2	pig3	pig4	pig5	pig6	pig7	pou1	pou2	pou3	pou4	pou5	pou6	pou7	goat1	goat2	goat3	goat4	goat5	goat6	goat7	sheep1	sheep2	sheep3	sheep4	sheep5
Abbatoir	1	0	0	0	0	1	0	0	1	1	0	0	0	1	1	0	1	1	0	1	0	1	1	0	0	0	0	0	0	0	0	0	0	0	0	0	0	1	1	0	1	0	0	0	1	1	0	1	0
UDS	1	0	1	1	1	1	1	1	1	1	0	0	0	1	0	0	1	1	0	1	0	0	0	1	0	0	0	0	0	0	1	0	0	0	0	0	0	1	0	0	0	0	0	0	1	0	0	0	0
FarmGate	1	0	1	1	1	1	1	0	1	1	1	0	1	0	0	0	1	0	0	0	0	0	0	0	0	0	0	0	0	0	0	0	0	0	0	0	1	1	0	0	0	0	0	0	1	0	0	0	0
Gee's	1	1	0	1	1	0	1	0	1	0	0	0	1	1	1	1	0	0	0	0	0	0	0	0	0	0	0	0	0	0	1	1	1	1	0	1	1	1	1	0	1	0	0	1	0	0	0	0	0
[truncated: 78 more columns]

## Sheet: Munka2
			weekly cattle kg							Tamale population (2020)	523568		Deficit of beef (edible weight) production and cattle supply in ton
average weight of live cattle	275	abbatoir	96250							Sum grams of consumed raw meat /capita/day	165			Produced	Consumed	Deficit
	275	UDS	825							Sum grams of consumed raw meat / Tamale pop / day	86388720		Daily	88.5763	163.8	75.2237
	275	FarmGAte	137.5							Sum tons of consumed raw meat / Tamale population / day	86.3887		Daily	12.6538	23.4	10.7462
	275	Gees	0
			97212.5							Tons of consumed raw beef / Tamale population / day	23.3842
										equal!!!
			weekly edible beef	(q+h+l+i)						edible consumed beef raw meat/day	23.3842
average weight of edible cattle	250.569	abbatoir	87699.3
	250.569	UDS	751.708
	250.569	FarmGAte	125.285		factory	cold stores	population
	250.569	Gees	0		produced	trade	consumed						Daily deficit of beef (edible weight) production in tons
			88576.3	88.5763	12.6538	????	23.4						Produced	Consumed	Deficit
				t/w	t/day	t/day	t/day						12.6538	23.4	10.7462
Self calculation
Difference btw produced and consumed tons:	10.7462	Beef production deficit		covered by									Monthly lack of cattle supply
				non measured slaughtering									Beef production deficit in kgs	Average cattle weight in kgs	Lacking number off cattles
daily cattle deficit:	39.0772			cold stores trade									321000	275	1168
				uncertain answer of people
				uncertain answer of factories
Number of slaughtered animals / week						1 TLU = 250 kg
	Cattle	Chicken/ Guinea fowl	Sheep/ Goat	Pig
Main abbatoir	350	0	100	0		1 cattle = 1 TLU
UDS Meat Unit	3	30	2	2
Farm Gate	0.5	150	0.5	0		1 goat = 0,2 TLU
Gee's Fresh Point	0	400	7	0		50	goat weight
Scale of weekly cattle slaughtering in Tamale
	Number	Live weight in kg	Edible weight in kg	Warm quaters weight in kg
Main abbatoir	350	96250	87699.3	48117.8		y=1,0975x	1.0975	total-edible
UDS Meat Unit	3	825	751.708	394.234
Farm Gate	0.5	137.5	125.285	50.404		y=1,8219*x+18,362		edible-quaters
Gee's Fresh Point	0	0	0	0
	Deficit of beef (edible weight) production in ton
		Produced	Consumed	Deficit
	Daily	88.5763	163.8	75.2237
	Daily	12.6538	23.4	10.7462
