# Supplementary material for: Opportunities within the meat supply chain in Africa—The case of beef production in Northern Ghana
Source: PLoS One. 2022 Jan 18;17(1):e0260668. doi: 10.1371/journal.pone.0260668 (PMC8765630; doi:10.1371/journal.pone.0260668)
Supplement: S6 File — (XLSX) [file pone.0260668.s006.xlsx]

## Sheet: hibba
No. Answer / Question	Tribe	Age	Gender	Religion	Education	No. Kid	With you	Household	Income	2. quest	2.break	2.lunch	2.supper	2.snack	3. quest	3. break	3. lunch	3. supper	3. snack	4. quest	4. break	4. lunch	4. supper	4. snack	5. quest	5. break	5. lunch	5. supper	5. snack	6. quest	6. break	6. lunch	6. supper	6. snack	7. quest	7. break	7. lunch	7. supper	7. snack	8. quest	8. break	8. lunch	8. supper	8. snack	9. cook	10. quest	10. break	10. lunch	10. supper
1	dag	3	m	i	t	0	0	7	2	2. quest	2	2	3	0	3. quest	1	2	3	0	4. quest	1	2	3	0	5. quest	1	1	1	0	6. quest	0	1	2	0	7. quest	0	0	0	0	8. quest	2	2	3	0	n	10. quest	0	0	0
2	dag	4	m	i	s	0	0	5	2	2. quest	3	2	3	0	3. quest	0	2	3	0	4. quest	0	2	3	0	5. quest	0	2	1	0	6. quest	0	2	1	0	7. quest	0	0	0	0	8. quest	1	2	3	0	n	10. quest	0	0	0
3	dag	2	m	i	s	0	0	5	1	2. quest	3	2	3	0	3. quest	1	2	3	0	4. quest	1	2	3	0	5. quest	1	1	2	0	6. quest	0	2	2	0	7. quest	0	0	0	0	8. quest	3	2	3	0	n	10. quest	0	0	0
4	dag	3	m	i	s	0	0	5	2	2. quest	3	3	3	0	3. quest	1	2	3	0	4. quest	1	2	3	0	5. quest	0	2	1	0	6. quest	0	1	2	0	7. quest	0	0	0	0	8. quest	3	2	3	0	n	10. quest	0	0	0
5	dag	3	f	i	s	2	2	10	2	2. quest	3	2	3	0	3. quest	1	2	3	0	4. quest	1	2	3	0	5. quest	0	1	2	0	6. quest	0	1	1	0	7. quest	0	0	0	0	8. quest	2	3	3	0	y	10. quest	2	2	3
6	dag	4	f	i	s	4	4	10	2	2. quest	3	3	2	0	3. quest	1	2	3	0	4. quest	1	2	3	0	5. quest	1	2	2	0	6. quest	0	2	2	0	7. quest	0	0	0	0	8. quest	2	2	3	0	y	10. quest	2	2	3
7	dag	3	m	i	t	0	0	5	2	2. quest	3	3	3	0	3. quest	0	2	3	0	4. quest	0	2	3	0	5. quest	0	2	1	0	6. quest	0	2	3	0	7. quest	0	0	0	0	8. quest	2	2	3	0	n	10. quest	0	0	0
8	frafra	4	f	c	t	4	3	7	3	2. quest	3	2	3	0	3. quest	0	2	3	0	4. quest	0	3	3	0	5. quest	0	2	2	0	6. quest	0	2	3	0	7. quest	0	2	2	0	8. quest	2	2	3	0	y	10. quest	3	2	3
9	dag	4	f	i	n	7	7	10	1	2. quest	3	2	3	1	3. quest	0	2	3	0	4. quest	0	2	2	0	5. quest	0	2	2	0	6. quest	0	2	2	0	7. quest	0	0	0	0	8. quest	0	0	3	0	y	10. quest	3	2	3
10	ash	3	m	c	s	2	2	9	2	2. quest	3	2	3	0	3. quest	2	2	3	0	4. quest	2	2	1	0	5. quest	1	2	2	0	6. quest	2	3	2	2	7. quest	0	2	1	0	8. quest	3	2	3	0	y	10. quest	3	2	3
11	gonja	3	m	i	s	0	0	10	1	2. quest	0	2	3	0	3. quest	0	2	2	0	4. quest	1	2	3	0	5. quest	0	2	2	0	6. quest	0	2	2	0	7. quest	0	0	0	0	8. quest	3	2	3	0	y	10. quest	2	2	3
12	man	4	f	c	s	5	4	11	1	2. quest	3	2	3	0	3. quest	2	2	3	0	4. quest	0	2	3	0	5. quest	0	2	3	0	6. quest	2	2	3	0	7. quest	0	2	0	0	8. quest	2	2	3	0	y	10. quest	3	2	3
13	dag	3	m	c	s	0	0	4	2	2. quest	3	2	3	0	3. quest	0	2	3	0	4. quest	0	2	3	0	5. quest	0	2	2	0	6. quest	0	2	3	0	7. quest	0	2	2	0	8. quest	3	2	3	0	n	10. quest	0	0	0
14	ash	3	m	c	s	0	0	8	2	2. quest	3	2	3	0	3. quest	2	3	3	0	4. quest	0	2	3	0	5. quest	1	2	0	0	6. quest	2	1	2	0	7. quest	0	1	1	0	8. quest	2	2	3	0	y	10. quest	3	2	3
15	dag	4	f	i	p	4	4	11	2	2. quest	3	3	3	0	3. quest	0	2	3	0	4. quest	0	2	3	0	5. quest	0	1	1	0	6. quest	0	2	3	0	7. quest	0	0	0	0	8. quest	2	2	3	0	y	10. quest	3	2	3
16	nanumba	4	m	c	t	5	3	12	2	2. quest	3	2	3	0	3. quest	0	2	3	0	4. quest	0	2	3	0	5. quest	0	1	1	0	6. quest	0	2	3	0	7. quest	0	1	1	0	8. quest	3	2	3	0	n	10. quest	0	0	0
17	dagaati	3	f	c	t	0	0	15	1	2. quest	2	3	3	0	3. quest	0	2	3	0	4. quest	0	0	3	0	5. quest	0	0	2	0	6. quest	0	0	3	0	7. quest	0	0	0	0	8. quest	3	3	3	0	y	10. quest	3	3	3
18	dag	2	m	i	p	1	1	5	1	2. quest	3	3	0	1	3. quest	0	2	0	0	4. quest	0	0	0	0	5. quest	0	2	0	0	6. quest	0	3	0	0	7. quest	0	0	0	0	8. quest	2	1	0	1	n	10. quest	2	0	0
19	dag	4	m	i	p	2	2	4	2	2. quest	2	2	3	0	3. quest	0	2	2	0	4. quest	0	0	2	0	5. quest	0	0	2	0	6. quest	0	1	1	0	7. quest	0	0	0	0	8. quest	3	3	3	3	y	10. quest	1	0	3
20	dag	3	m	i	s	0	0	4	2	2. quest	3	3	3	0	3. quest	0	2	0	0	4. quest	0	0	2	0	5. quest	0	1	2	0	6. quest	0	1	2	0	7. quest	0	0	0	0	8. quest	3	2	3	1	y	10. quest	2	1	1
21	dag	4	f	i	p	5	3	12	2	2. quest	3	2	3	0	3. quest	0	2	3	0	4. quest	0	2	3	0	5. quest	0	1	1	0	6. quest	0	1	1	0	7. quest	0	0	0	0	8. quest	3	3	3	0	y	10. quest	2	2	3
22	dag	3	m	i	s	0	0	7	1	2. quest	3	3	3	0	3. quest	0	2	2	0	4. quest	0	1	2	0	5. quest	0	2	1	0	6. quest	0	1	1	0	7. quest	0	0	0	0	8. quest	2	2	3	0	n	10. quest	0	0	0
23	dag	5	f	i	n	9	0	12	2	2. quest	3	3	3	0	3. quest	0	2	1	2	4. quest	0	1	1	0	5. quest	0	0	0	0	6. quest	0	2	3	0	7. quest	0	0	0	0	8. quest	3	3	3	0	y	10. quest	2	3	3
24	dag	3	m	i	s	2	2	8	2	2. quest	3	3	3	0	3. quest	0	1	2	0	4. quest	0	1	2	0	5. quest	0	2	3	0	6. quest	0	2	2	0	7. quest	0	0	0	0	8. quest	2	2	3	0	y	10. quest	2	1	3
25	dag	3	m	i	s	2	2	11	1	2. quest	3	3	3	0	3. quest	1	2	3	0	4. quest	0	2	2	0	5. quest	0	1	2	0	6. quest	0	2	2	0	7. quest	0	0	0	0	8. quest	2	2	3	0	n	10. quest	0	0	0
26	dag	3	m	i	t	0	0	9	2	2. quest	3	3	3	0	3. quest	0	2	3	0	4. quest	0	2	3	0	5. quest	0	1	1	0	6. quest	0	1	2	0	7. quest	0	0	0	0	8. quest	3	2	3	0	n	10. quest	0	0	0
27	dag	3	m	i	t	0	0	30	1	2. quest	2	2	3	0	3. quest	0	1	1	1	4. quest	0	1	1	0	5. quest	0	1	1	0	6. quest	0	1	1	0	7. quest	0	0	0	0	8. quest	2	3	3	0	n	10. quest	0	0	0
28	dag	3	m	i	n	0	0	11	1	2. quest	3	3	3	0	3. quest	0	0	3	0	4. quest	0	0	0	0	5. quest	0	0	0	0	6. quest	0	2	2	0	7. quest	0	0	0	0	8. quest	3	0	3	0	n	10. quest	0	0	0
29	dag	3	m	i	s	0	0	12	1	2. quest	3	3	3	0	3. quest	0	3	2	0	4. quest	0	2	0	0	5. quest	0	2	2	0	6. quest	0	3	2	0	7. quest	0	0	0	0	8. quest	3	2	3	0	n	10. quest	0	0	0
30	dag	3	f	i	n	2	2	3	1	2. quest	2	3	3	0	3. quest	0	1	1	0	4. quest	0	0	1	0	5. quest	0	0	1	0	6. quest	0	1	0	0	7. quest	0	0	0	0	8. quest	3	0	3	0	y	10. quest	3	0	3
31	dag	3	m	i	s	2	2	4	1	2. quest	1	2	2	1	3. quest	2	2	2	0	4. quest	1	2	0	0	5. quest	2	3	2	0	6. quest	0	2	2	0	7. quest	0	0	0	0	8. quest	0	0	3	0	n	10. quest	0	0	0
32	dag	3	m	c	t	0	0	8	1	2. quest	3	3	3	0	3. quest	2	2	1	0	4. quest	1	1	0	0	5. quest	2	2	2	0	6. quest	0	0	0	0	7. quest	2	1	0	0	8. quest	3	2	3	0	y	10. quest	3	2	2
33	dag	3	m	i	s	1	1	3	1	2. quest	3	3	3	0	3. quest	0	1	2	0	4. quest	0	0	0	0	5. quest	0	0	0	0	6. quest	0	1	2	0	7. quest	0	0	0	0	8. quest	0	0	3	0	n	10. quest	0	0	0
34	ewe	4	m	c	n	0	0	8	3	2. quest	3	3	3	0	3. quest	0	1	1	0	4. quest	0	1	2	0	5. quest	0	0	0	0	6. quest	0	2	0	0	7. quest	0	0	0	0	8. quest	0	0	0	0	n	10. quest	0	0	0
35	hausa	2	m	i	n	0	0	13	1	2. quest	3	3	3	0	3. quest	0	0	0	0	4. quest	0	0	0	0	5. quest	0	0	0	0	6. quest	0	0	0	0	7. quest	0	0	0	0	8. quest	0	0	0	0	n	10. quest	0	0	0
36	ewe	2	f	i	s	0	0	3	1	2. quest	3	3	3	0	3. quest	0	2	1	1	4. quest	0	0	0	0	5. quest	0	2	2	1	6. quest	0	2	3	0	7. quest	0	0	0	0	8. quest	3	3	3	0	n	10. quest	0	0	0
37	dag	3	f	i	s	0	0	12	2	2. quest	3	3	3	0	3. quest	0	2	1	0	4. quest	0	2	1	0	5. quest	0	3	3	0	6. quest	0	2	2	0	7. quest	0	0	0	0	8. quest	0	0	0	0	n	10. quest	0	0	0
38	dag	2	f	i	n	2	2	13	1	2. quest	3	2	3	0	3. quest	0	0	0	0	4. quest	0	0	0	0	5. quest	0	0	0	0	6. quest	0	2	3	0	7. quest	0	0	0	0	8. quest	3	2	3	0	y	10. quest	3	3	3
39	ash	3	f	c	p	0	0	16	1	2. quest	3	3	3	0	3. quest	0	2	3	0	4. quest	0	0	0	0	5. quest	0	2	3	0	6. quest	0	2	3	0	7. quest	0	0	0	0	8. quest	3	3	3	0	n	10. quest	0	0	0
40	gonja	4	m	i	t	3	3	6	3	2. quest	3	3	3	0	3. quest	0	1	3	0	4. quest	0	1	2	0	5. quest	0	1	1	0	6. quest	0	2	3	0	7. quest	0	0	0	0	8. quest	2	0	3	0	n	10. quest	0	0	0
41	dag	5	m	i	s	4	4	6	2	2. quest	3	3	3	0	3. quest	0	2	2	0	4. quest	0	1	1	0	5. quest	0	0	0	0	6. quest	0	1	1	0	7. quest	0	0	0	0	8. quest	0	0	0	0	n	10. quest	0	0	0
42	dag	3	m	i	t	0	0	10	1	2. quest	2	3	3	0	3. quest	0	2	2	0	4. quest	0	0	0	0	5. quest	0	2	2	0	6. quest	0	2	1	0	7. quest	0	0	0	0	8. quest	2	0	2	0	n	10. quest	0	0	0
43	ga	3	m	c	n	0	0	12	1	2. quest	3	3	3	0	3. quest	0	2	2	0	4. quest	0	1	1	0	5. quest	0	0	0	0	6. quest	0	1	1	0	7. quest	0	0	0	0	8. quest	0	0	0	0	y	10. quest	0	0	1
44	hausa	4	f	i	s	4	3	12	2	2. quest	3	2	3	0	3. quest	0	2	4	0	4. quest	0	0	0	0	5. quest	0	0	0	0	6. quest	0	2	3	0	7. quest	0	0	0	0	8. quest	3	3	3	0	y	10. quest	3	3	3
45	obg	4	f	i	p	4	4	10	1	2. quest	3	3	3	0	3. quest	0	2	3	0	4. quest	0	0	0	0	5. quest	0	2	2	0	6. quest	0	2	3	0	7. quest	0	0	0	0	8. quest	3	0	3	0	y	10. quest	3	0	3
46	dag	3	m	i	t	0	0	13	1	2. quest	3	2	3	0	3. quest	0	2	1	0	4. quest	0	1	1	0	5. quest	0	2	1	0	6. quest	0	2	0	0	7. quest	0	0	0	0	8. quest	3	1	3	0	n	10. quest	0	0	0
47	dag	3	f	i	s	0	0	6	1	2. quest	3	3	3	0	3. quest	0	3	2	0	4. quest	0	3	3	0	5. quest	0	2	0	0	6. quest	0	2	2	0	7. quest	0	0	0	0	8. quest	3	3	3	3	y	10. quest	3	3	3
48	dag	3	m	i	t	0	0	21	1	2. quest	3	3	3	0	3. quest	0	2	1	0	4. quest	0	0	1	0	5. quest	0	0	0	0	6. quest	0	0	0	0	7. quest	0	0	0	0	8. quest	0	0	3	0	n	10. quest	0	0	0
49	dag	3	m	i	t	0	0	10	2	2. quest	1	3	2	0	3. quest	0	2	1	0	4. quest	0	2	1	0	5. quest	0	2	1	0	6. quest	0	0	0	0	7. quest	0	0	0	0	8. quest	1	2	2	0	n	10. quest	0	0	0
50	dag	3	m	i	n	0	0	6	1	2. quest	3	3	3	0	3. quest	0	0	3	0	4. quest	0	0	0	0	5. quest	0	0	0	0	6. quest	0	0	3	0	7. quest	0	0	0	0	8. quest	3	3	3	0	y	10. quest	3	3	3
51	dag	4	m	i	t	3	3	4	3	2. quest	3	3	3	0	3. quest	0	3	2	0	4. quest	0	3	2	0	5. quest	0	0	0	0	6. quest	0	2	2	0	7. quest	0	0	0	0	8. quest	3	2	3	0	n	10. quest	0	0	0
52	dag	2	f	i	s	0	0	8	2	2. quest	3	3	2	0	3. quest	3	3	2	0	4. quest	3	3	1	0	5. quest	0	1	0	0	6. quest	3	0	2	0	7. quest	0	0	0	0	8. quest	0	0	1	0	y	10. quest	1	0	0
53	dag	3	f	i	s	0	0	10	1	2. quest	3	3	3	0	3. quest	0	0	0	0	4. quest	0	0	0	0	5. quest	0	0	0	0	6. quest	0	0	0	0	7. quest	0	0	0	0	8. quest	3	3	3	0	y	10. quest	3	3	3
54	dag	3	m	i	t	0	0	8	2	2. quest	3	1	3	0	3. quest	0	0	0	0	4. quest	0	0	0	0	5. quest	0	0	0	0	6. quest	0	0	0	0	7. quest	0	0	0	0	8. quest	3	0	3	0	n	10. quest	0	0	0
55	dag	3	f	i	p	2	2	6	1	2. quest	3	3	3	0	3. quest	0	2	2	0	4. quest	0	0	2	0	5. quest	0	0	0	0	6. quest	0	2	2	0	7. quest	0	0	0	0	8. quest	2	3	3	0	y	10. quest	3	3	3
56	ash	3	f	c	s	0	0	12	2	2. quest	3	3	3	0	3. quest	2	3	3	0	4. quest	0	0	0	0	5. quest	1	2	1	0	6. quest	1	3	3	0	7. quest	0	0	0	0	8. quest	1	0	2	0	y	10. quest	1	0	2
57	ash	2	m	c	s	0	0	12	2	2. quest	3	3	3	0	3. quest	2	3	3	0	4. quest	0	0	0	0	5. quest	1	2	1	0	6. quest	1	3	3	0	7. quest	0	0	0	0	8. quest	1	0	2	0	y	10. quest	1	0	2
58	dag	3	m	i	s	3	3	15	2	2. quest	3	3	3	0	3. quest	2	3	3	0	4. quest	0	0	0	0	5. quest	0	0	0	0	6. quest	1	2	1	1	7. quest	0	0	0	0	8. quest	1	0	2	0	y	10. quest	1	0	2
59	dag	2	f	i	s	0	0	12	1	2. quest	3	3	3	0	3. quest	0	2	3	0	4. quest	0	0	0	0	5. quest	0	2	0	0	6. quest	0	2	3	0	7. quest	0	0	0	0	8. quest	3	3	3	0	y	10. quest	3	3	3
60	dag	3	m	i	s	0	0	10	1	2. quest	3	2	3	0	3. quest	0	2	3	0	4. quest	0	0	0	0	5. quest	0	2	1	0	6. quest	0	0	2	0	7. quest	0	0	0	0	8. quest	3	0	3	0	n	10. quest	0	0	0
61	man	3	f	i	s	2	2	10	2	2. quest	1	2	2	0	3. quest	1	2	2	0	4. quest	0	2	2	0	5. quest	0	2	2	0	6. quest	0	0	0	0	7. quest	0	0	0	0	8. quest	1	2	2	0	y	10. quest	2	2	2
62	frafra	4	m	i	t	1	1	5	3	2. quest	2	2	2	0	3. quest	1	3	3	0	4. quest	0	2	2	0	5. quest	0	2	2	0	6. quest	0	2	2	0	7. quest	0	0	0	0	8. quest	2	2	2	0	n	10. quest	0	0	0
63	dag	2	m	i	s	0	0	15	1	2. quest	0	2	2	0	3. quest	0	2	2	0	4. quest	0	2	2	0	5. quest	0	0	2	0	6. quest	0	2	0	0	7. quest	0	0	0	0	8. quest	0	2	2	0	n	10. quest	0	0	0
64	dag	3	m	i	s	0	0	2	1	2. quest	0	3	3	0	3. quest	0	3	3	0	4. quest	0	0	3	0	5. quest	0	0	0	0	6. quest	0	0	0	0	7. quest	0	0	0	0	8. quest	0	0	2	0	n	10. quest	0	0	0
65	dag	4	f	i	p	3	3	10	3	2. quest	3	3	3	0	3. quest	0	2	3	0	4. quest	0	0	0	0	5. quest	0	0	0	0	6. quest	0	0	3	0	7. quest	0	0	0	0	8. quest	3	3	3	3	y	10. quest	3	3	3
66	dag	3	f	i	s	0	0	6	1	2. quest	3	3	3	0	3. quest	0	0	0	0	4. quest	0	0	0	0	5. quest	0	0	0	0	6. quest	0	0	0	0	7. quest	0	0	0	0	8. quest	3	3	3	0	y	10. quest	3	3	3
67	dag	3	f	c	s	0	0	8	1	2. quest	3	3	3	0	3. quest	0	3	3	0	4. quest	0	2	1	0	5. quest	0	2	1	0	6. quest	0	3	2	0	7. quest	0	0	0	0	8. quest	0	3	3	0	y	10. quest	0	3	3
68	dag	3	m	i	t	0	0	10	2	2. quest	2	3	1	0	3. quest	2	2	1	0	4. quest	0	2	1	0	5. quest	0	2	1	0	6. quest	0	0	0	0	7. quest	0	0	0	0	8. quest	2	2	1	0	n	10. quest	0	0	0
69	hausa	2	m	i	s	0	0	16	1	2. quest	3	2	3	0	3. quest	2	1	2	0	4. quest	0	1	3	0	5. quest	1	2	0	0	6. quest	0	0	0	0	7. quest	0	0	0	0	8. quest	3	3	3	0	n	10. quest	0	0	0
70	dag	2	f	i	s	0	0	8	0	2. quest	3	3	3	0	3. quest	0	3	3	0	4. quest	0	3	2	0	5. quest	0	3	3	0	6. quest	0	2	3	0	7. quest	0	0	0	0	8. quest	3	2	3	0	n	10. quest	0	0	0
71	dag	3	m	c	s	0	0	4	1	2. quest	3	3	3	0	3. quest	0	2	3	0	4. quest	0	2	3	0	5. quest	0	0	3	0	6. quest	0	1	1	0	7. quest	0	0	0	0	8. quest	3	3	3	0	n	10. quest	0	0	0
72	dag	3	f	i	p	2	2	11	1	2. quest	3	3	3	0	3. quest	0	3	3	0	4. quest	0	0	0	0	5. quest	0	3	3	0	6. quest	0	2	2	0	7. quest	0	0	0	0	8. quest	3	3	3	0	y	10. quest	3	3	3
73	dag	3	f	i	s	0	0	8	2	2. quest	3	3	3	0	3. quest	0	3	3	0	4. quest	0	0	3	0	5. quest	0	0	0	0	6. quest	0	3	2	0	7. quest	0	0	0	0	8. quest	3	3	3	0	n	10. quest	0	0	0
74	dag	3	m	i	s	0	0	12	2	2. quest	3	3	3	0	3. quest	0	0	0	0	4. quest	0	0	0	0	5. quest	0	0	0	0	6. quest	0	0	0	0	7. quest	0	0	0	0	8. quest	3	3	3	0	n	10. quest	0	0	0
75	hausa	3	f	i	n	0	0	8	1	2. quest	3	3	3	0	3. quest	0	2	3	0	4. quest	0	0	0	0	5. quest	0	2	2	0	6. quest	0	2	2	0	7. quest	0	0	0	0	8. quest	3	3	3	0	y	10. quest	3	3	3
76	dag	3	f	i	s	0	0	8	2	2. quest	3	3	3	0	3. quest	0	2	3	0	4. quest	0	0	0	0	5. quest	0	0	0	0	6. quest	0	0	3	0	7. quest	0	0	0	0	8. quest	3	3	3	0	y	10. quest	3	3	3
77	ewe	3	f	i	p	0	0	6	1	2. quest	3	3	3	0	3. quest	0	0	0	0	4. quest	0	0	0	0	5. quest	0	0	0	0	6. quest	0	0	0	0	7. quest	0	0	0	0	8. quest	0	0	0	0	n	10. quest	0	0	0
78	dag	2	m	i	s	0	0	8	1	2. quest	1	3	3	0	3. quest	0	2	2	0	4. quest	0	2	2	0	5. quest	0	2	2	0	6. quest	0	2	1	0	7. quest	0	0	0	0	8. quest	1	2	2	0	n	10. quest	0	0	0
79	dag	4	m	i	n	2	2	12	3	2. quest	1	2	2	0	3. quest	1	2	2	0	4. quest	0	0	2	0	5. quest	0	2	1	0	6. quest	0	2	2	0	7. quest	0	0	0	0	8. quest	2	2	2	0	n	10. quest	0	0	0
80	dag	3	f	i	s	0	0	10	2	2. quest	1	2	1	1	3. quest	0	2	1	0	4. quest	0	2	0	0	5. quest	0	2	2	0	6. quest	0	2	1	0	7. quest	0	0	0	0	8. quest	0	2	2	0	y	10. quest	0	2	2
81	dag	3	f	c	p	2	2	10	1	2. quest	3	3	3	0	3. quest	0	3	3	0	4. quest	0	2	2	0	5. quest	0	0	3	0	6. quest	0	2	3	0	7. quest	0	0	0	0	8. quest	3	3	3	0	y	10. quest	3	3	3
82	dag	3	f	i	n	0	0	10	1	2. quest	3	3	3	0	3. quest	0	0	0	0	4. quest	0	0	0	0	5. quest	0	0	0	0	6. quest	0	0	0	0	7. quest	0	0	0	0	8. quest	0	0	0	0	n	10. quest	0	0	0
83	dag	4	m	i	p	4	4	15	2	2. quest	2	3	3	0	3. quest	1	2	3	0	4. quest	0	2	1	0	5. quest	0	2	1	0	6. quest	0	1	1	0	7. quest	0	0	0	0	8. quest	2	2	3	0	n	10. quest	0	0	0
84	dag	4	f	i	n	6	4	14	2	2. quest	3	3	3	0	3. quest	0	2	3	0	4. quest	0	0	0	0	5. quest	0	0	0	0	6. quest	0	0	0	0	7. quest	0	0	0	0	8. quest	3	3	3	0	y	10. quest	3	3	3
85	hausa	3	f	i	p	0	0	4	1	2. quest	3	3	3	0	3. quest	0	2	4	0	4. quest	0	0	0	0	5. quest	0	0	0	0	6. quest	0	2	3	0	7. quest	0	0	0	0	8. quest	3	3	3	0	y	10. quest	3	3	3
86	dag	1	f	i	p	0	0	10	1	2. quest	3	3	3	0	3. quest	0	2	3	0	4. quest	0	0	0	0	5. quest	0	0	0	0	6. quest	0	2	3	0	7. quest	0	0	0	0	8. quest	3	0	3	0	n	10. quest	0	0	0
87	dag	3	f	i	s	0	0	10	1	2. quest	3	3	3	0	3. quest	0	3	3	0	4. quest	0	2	3	0	5. quest	0	0	0	0	6. quest	0	2	3	0	7. quest	0	0	0	0	8. quest	3	3	3	0	y	10. quest	3	3	3
88	gonja	3	m	i	n	1	1	4	2	2. quest	3	2	3	0	3. quest	1	2	3	0	4. quest	0	2	0	0	5. quest	0	2	0	0	6. quest	0	2	0	0	7. quest	0	0	0	0	8. quest	3	2	1	0	y	10. quest	2	2	0
89	man	3	m	i	s	0	0	7	0	2. quest	3	3	3	0	3. quest	3	2	3	0	4. quest	2	2	3	0	5. quest	2	2	2	0	6. quest	3	3	3	0	7. quest	0	0	0	0	8. quest	3	3	3	0	y	10. quest	3	3	3
90	ewe	3	f	c	n	2	2	6	3	2. quest	3	3	3	0	3. quest	3	3	3	0	4. quest	1	2	2	0	5. quest	2	1	2	0	6. quest	2	2	3	0	7. quest	3	2	2	0	8. quest	3	2	2	0	y	10. quest	3	2	2
91	ewe	4	f	c	s	3	2	7	2	2. quest	3	3	3	0	3. quest	2	3	2	0	4. quest	1	2	2	0	5. quest	2	1	2	0	6. quest	2	2	3	0	7. quest	2	2	1	0	8. quest	3	2	2	1	y	10. quest	3	3	2
92	dag	3	m	i	t	1	1	4	3	2. quest	3	2	3	0	3. quest	1	3	3	0	4. quest	1	2	3	0	5. quest	0	2	0	0	6. quest	0	2	0	0	7. quest	0	0	0	0	8. quest	3	2	1	0	1	10. quest	0	0	2
3										2. quest	74	63	81	0	0	3	19	48	0	0	1	5	25	0	0	0	4	8	0	0	2	8	28	0	0	1	0	0	0	0	49	29	66	3	0	0	29	21	34
2										2. quest	9	28	8	0	0	11	56	20	1	0	2	38	19	0	0	5	40	27	0	0	5	47	28	1	0	2	6	3	0	0	20	37	14	0	0	0	10	15	9
1										2. quest	6	1	2	4	0	12	7	12	2	0	11	11	14	0	0	8	14	21	1	0	3	16	14	1	0	0	3	4	0	0	7	2	4	3	1	0	5	2	2
										2. quest					3. quest					4. quest					5. quest					6. quest					7. quest					8. quest						10. quest
92 emb 6xi	break	lunch	supp							2. quest					3. quest	92 emb össz	break	lunch	dinner	4. quest					5. quest					6. quest					7. quest					8. quest						10. quest
6xi étkezés darabszáma	4	17	61							2. quest					3. quest	6xi étkezés	3	19	48	4. quest					5. quest					6. quest					7. quest					8. quest						10. quest
össz adag ( felszorozva darab * 6	24	102	366		5-7xi étkezés átlaga 6xi					2. quest					3. quest	3xi étkezés	11	56	20	4. quest					5. quest					6. quest					7. quest					8. quest						10. quest
napi adag (összadag/7)	3.42857	14.5714	52.2857							2. quest					3. quest	1xi étkezés	12	7	12	4. quest					5. quest					6. quest					7. quest					8. quest						10. quest
										2. quest					3. quest					4. quest					5. quest					6. quest					7. quest					8. quest						10. quest
92 emb 3xi	break	lunch	supp							2. quest					3. quest	adag	18	114	288	4. quest					5. quest					6. quest					7. quest					8. quest						10. quest
hús össz	14	131	77		2-4xi étkezés átlaga a 3xi					2. quest					3. quest	adag	33	168	60	4. quest					5. quest					6. quest					7. quest					8. quest						10. quest
össz adag	42	393	231							2. quest					3. quest	adag	12	7	12	4. quest					5. quest					6. quest					7. quest					8. quest						10. quest
napi adag	6	56.1429	33							2. quest					3. quest	összadag	63	289	360	4. quest					5. quest					6. quest					7. quest					8. quest						10. quest
										2. quest					3. quest					4. quest					5. quest					6. quest					7. quest					8. quest						10. quest
92 emb 1xi	break	lunch	supp		1xi étkezés átlaga 1xi					2. quest					3. quest	napi adag	9	41.2857	51.4286	4. quest					5. quest					6. quest					7. quest					8. quest						10. quest
hús össz	22	44	53							2. quest					3. quest	1 emberre napi adag	0.0978261	0.448758	0.559006	4. quest					5. quest					6. quest					7. quest					8. quest						10. quest
össz adag	22	44	53							2. quest					3. quest					4. quest					5. quest					6. quest					7. quest					8. quest						10. quest
napi adag	3.14286	6.28571	7.57143							2. quest					3. quest					4. quest					5. quest					6. quest					7. quest					8. quest						10. quest
										2. quest					3. quest					4. quest					5. quest					6. quest					7. quest					8. quest						10. quest
92 HIBBA	break	lunch	supp							2. quest					3. quest					4. quest					5. quest					6. quest					7. quest					8. quest						10. quest
hús össz										2. quest					3. quest					4. quest					5. quest					6. quest					7. quest					8. quest						10. quest
össz adag	88	539	650							2. quest					3. quest					4. quest					5. quest					6. quest					7. quest					8. quest						10. quest
napi adag	12.5714	77	92.8571							2. quest					3. quest					4. quest					5. quest					6. quest					7. quest					8. quest						10. quest
										2. quest					3. quest					4. quest					5. quest					6. quest					7. quest					8. quest						10. quest
1 emberre napi adag	0.136646	0.836957	1.00932							2. quest					3. quest					4. quest					5. quest					6. quest					7. quest					8. quest						10. quest
										2. quest					3. quest					4. quest					5. quest					6. quest					7. quest					8. quest						10. quest
										2. quest					3. quest					4. quest					5. quest					6. quest					7. quest					8. quest						10. quest
										2. quest					3. quest					4. quest					5. quest					6. quest					7. quest					8. quest						10. quest
										2. quest					3. quest					4. quest					5. quest					6. quest					7. quest					8. quest						10. quest
										2. quest					3. quest					4. quest					5. quest					6. quest					7. quest					8. quest						10. quest
										2. quest					3. quest					4. quest					5. quest					6. quest					7. quest					8. quest						10. quest
										2. quest					3. quest					4. quest					5. quest					6. quest					7. quest					8. quest						10. quest
										2. quest					3. quest					4. quest					5. quest					6. quest					7. quest					8. quest						10. quest
										2. quest					3. quest					4. quest					5. quest					6. quest					7. quest					8. quest						10. quest
										2. quest					3. quest					4. quest					5. quest					6. quest					7. quest					8. quest						10. quest
										2. quest					3. quest					4. quest					5. quest					6. quest					7. quest					8. quest						10. quest
										2. quest					3. quest					4. quest					5. quest					6. quest					7. quest					8. quest						10. quest
										2. quest					3. quest					4. quest					5. quest					6. quest					7. quest					8. quest						10. quest
										2. quest					3. quest					4. quest					5. quest					6. quest					7. quest					8. quest						10. quest
										2. quest					3. quest					4. quest					5. quest					6. quest					7. quest					8. quest						10. quest
										2. quest					3. quest					4. quest					5. quest					6. quest					7. quest					8. quest						10. quest
										2. quest					3. quest					4. quest					5. quest					6. quest					7. quest					8. quest						10. quest
										2. quest					3. quest					4. quest					5. quest					6. quest					7. quest					8. quest						10. quest
										2. quest					3. quest					4. quest					5. quest					6. quest					7. quest					8. quest						10. quest
										2. quest					3. quest					4. quest					5. quest					6. quest					7. quest					8. quest						10. quest
										2. quest					3. quest					4. quest					5. quest					6. quest					7. quest					8. quest						10. quest
										2. quest					3. quest					4. quest					5. quest					6. quest					7. quest					8. quest						10. quest
										2. quest					3. quest					4. quest					5. quest					6. quest					7. quest					8. quest						10. quest
										2. quest					3. quest					4. quest					5. quest					6. quest					7. quest					8. quest						10. quest
										2. quest					3. quest					4. quest					5. quest					6. quest					7. quest					8. quest						10. quest
										2. quest					3. quest					4. quest					5. quest					6. quest					7. quest					8. quest						10. quest
										2. quest					3. quest					4. quest					5. quest					6. quest					7. quest					8. quest						10. quest
[truncated: 63 more columns]

## Sheet: all
Tribe	Age	Gender	Religion	Education	No. Kid	With you	Household	Income	2.breakfast	2.lunch	2.supper	2.snack	3. breakfast	3. lunch	3. supper	3. snack	4. breakfast	4. lunch	4. supper	4. snack	5. breakfast	5. lunch	5. supper	5. snack	6. breakfast	6. lunch	6. supper	6. snack	7. breakfast	7. lunch	7. supper	7. snack	8. breakfast	8. lunch	8. supper	8. snack	9. cook	10. breakfast	10. lunch	10. supper	10. snack	11. breakfast	11. lunch	11. supper	11. snack	Finish try	Finish fav	14. breakfast	14. lunch
1	3	1	1	4	0	0	7	2	2	2	3	0	1	2	3	0	1	2	3	0	1	1	1	0	0	1	2	0	0	0	0	0	2	2	3	0	2	0	0	0	0	0	0	0	0	2	cs	1	2
1	4	1	1	3	0	0	5	2	3	2	3	0	0	2	3	0	0	2	3	0	0	2	1	0	0	2	1	0	0	0	0	0	1	2	3	0	2	0	0	0	0	0	0	0	0	2	cs	0	2
1	2	1	1	3	0	0	5	1	3	2	3	0	1	2	3	0	1	2	3	0	1	1	2	0	0	2	2	0	0	0	0	0	3	2	3	0	2	0	0	0	0	0	0	0	0	2	cs	0	1
1	3	1	1	3	0	0	5	2	3	3	3	0	1	2	3	0	1	2	3	0	0	2	1	0	0	1	2	0	0	0	0	0	3	2	3	0	2	0	0	0	0	0	0	0	0	2	bs	0	2
1	3	2	1	3	2	2	10	2	3	2	3	0	1	2	3	0	1	2	3	0	0	1	2	0	0	1	1	0	0	0	0	0	2	3	3	0	1	2	2	3	0	0	2	3	0	2	bs	0	2
1	4	2	1	3	4	4	10	2	3	3	2	0	1	2	3	0	1	2	3	0	1	2	2	0	0	2	2	0	0	0	0	0	2	2	3	0	1	2	2	3	0	0	2	3	0	2	bs	0	2
1	3	1	1	4	0	0	5	2	3	3	3	0	0	2	3	0	0	2	3	0	0	2	1	0	0	2	3	0	0	0	0	0	2	2	3	0	2	0	0	0	0	0	0	0	0	1	cs	0	2
0	4	2	2	4	4	3	7	3	3	2	3	0	0	2	3	0	0	3	3	0	0	2	2	0	0	2	3	0	0	2	2	0	2	2	3	0	1	3	2	3	0	0	2	3	0	2	cs	0	2
1	4	2	1	1	7	7	10	1	3	2	3	1	0	2	3	0	0	2	2	0	0	2	2	0	0	2	2	0	0	0	0	0	0	0	3	0	1	3	2	3	0	0	2	3	0	2	cs	0	2
0	3	1	2	3	2	2	9	2	3	2	3	0	2	2	3	0	2	2	1	0	1	2	2	0	2	3	2	2	0	2	1	0	3	2	3	0	1	3	2	3	0	0	2	3	0	2	bs	1	2
2	3	1	1	3	0	0	10	1	0	2	3	0	0	2	2	0	1	2	3	0	0	2	2	0	0	2	2	0	0	0	0	0	3	2	3	0	1	2	2	3	0	0	2	3	0	1	bs	1	2
3	4	2	2	3	5	4	11	1	3	2	3	0	2	2	3	0	0	2	3	0	0	2	3	0	2	2	3	0	0	2	0	0	2	2	3	0	1	3	2	3	0	0	2	3	0	2	cs	0	2
1	3	1	2	3	0	0	4	2	3	2	3	0	0	2	3	0	0	2	3	0	0	2	2	0	0	2	3	0	0	2	2	0	3	2	3	0	2	0	0	0	0	0	0	0	0	2	bs	0	2
0	3	1	2	3	0	0	8	2	3	2	3	0	2	3	3	0	0	2	3	0	1	2	0	0	2	1	2	0	0	1	1	0	2	2	3	0	1	3	2	3	0	0	0	2	0	1	bs	0	2
1	4	2	1	2	4	4	11	2	3	3	3	0	0	2	3	0	0	2	3	0	0	1	1	0	0	2	3	0	0	0	0	0	2	2	3	0	1	3	2	3	0	0	2	3	0	2	cs	0	1
0	4	1	2	4	5	3	12	2	3	2	3	0	0	2	3	0	0	2	3	0	0	1	1	0	0	2	3	0	0	1	1	0	3	2	3	0	2	0	0	0	0	0	0	0	0	2	cs	0	2
0	3	2	2	4	0	0	15	1	2	3	3	0	0	2	3	0	0	0	3	0	0	0	2	0	0	0	3	0	0	0	0	0	3	3	3	0	1	3	3	3	3	0	2	3	3	3	cs	2	2
1	2	1	1	2	1	1	5	1	3	3	0	1	0	2	0	0	0	0	0	0	0	2	0	0	0	3	0	0	0	0	0	0	2	1	0	1	2	2	0	0	0	0	0	0	0	1	cs	0	1
1	4	1	1	2	2	2	4	2	2	2	3	0	0	2	2	0	0	0	2	0	0	0	2	0	0	1	1	0	0	0	0	0	3	3	3	3	1	1	0	3	0	0	0	0	0	1	bs	0	0
1	3	1	1	3	0	0	4	2	3	3	3	0	0	2	0	0	0	0	2	0	0	1	2	0	0	1	2	0	0	0	0	0	3	2	3	1	1	2	1	1	0	0	2	2	1	1	cs	0	0
1	4	2	1	2	5	3	12	2	3	2	3	0	0	2	3	0	0	2	3	0	0	1	1	0	0	1	1	0	0	0	0	0	3	3	3	0	1	2	2	3	0	0	1	2	0	2	cs	0	1
1	3	1	1	3	0	0	7	1	3	3	3	0	0	2	2	0	0	1	2	0	0	2	1	0	0	1	1	0	0	0	0	0	2	2	3	0	2	0	0	0	0	0	0	0	0	2	cs	0	1
1	5	2	1	1	9	0	12	2	3	3	3	0	0	2	1	2	0	1	1	0	0	0	0	0	0	2	3	0	0	0	0	0	3	3	3	0	1	2	3	3	0	0	2	0	0	2	bs	0	0
1	3	1	1	3	2	2	8	2	3	3	3	0	0	1	2	0	0	1	2	0	0	2	3	0	0	2	2	0	0	0	0	0	2	2	3	0	1	2	1	3	0	0	1	2	0	2	cs	0	2
1	3	1	1	3	2	2	11	1	3	3	3	0	1	2	3	0	0	2	2	0	0	1	2	0	0	2	2	0	0	0	0	0	2	2	3	0	2	0	0	0	0	0	0	0	0	2	cs	0	2
1	3	1	1	4	0	0	9	2	3	3	3	0	0	2	3	0	0	2	3	0	0	1	1	0	0	1	2	0	0	0	0	0	3	2	3	0	2	0	0	0	0	0	0	0	0	2	bs	0	1
1	3	1	1	4	0	0	30	1	2	2	3	0	0	1	1	1	0	1	1	0	0	1	1	0	0	1	1	0	0	0	0	0	2	3	3	0	2	0	0	0	0	0	0	0	0	2	cs	0	0
1	3	1	1	1	0	0	11	1	3	3	3	0	0	0	3	0	0	0	0	0	0	0	0	0	0	2	2	0	0	0	0	0	3	0	3	0	2	0	0	0	0	0	0	0	0	1	bs	0	0
1	3	1	1	3	0	0	12	1	3	3	3	0	0	3	2	0	0	2	0	0	0	2	2	0	0	3	2	0	0	0	0	0	3	2	3	0	2	0	0	0	0	0	0	2	0	1	bs	0	2
1	3	2	1	1	2	2	3	1	2	3	3	0	0	1	1	0	0	0	1	0	0	0	1	0	0	1	0	0	0	0	0	0	3	0	3	0	1	3	0	3	0	0	0	0	0	2	bs	0	0
1	3	1	1	3	2	2	4	1	1	2	2	1	2	2	2	0	1	2	0	0	2	3	2	0	0	2	2	0	0	0	0	0	0	0	3	0	2	0	0	0	0	0	0	0	0	3	cs	0	0
1	3	1	2	4	0	0	8	1	3	3	3	0	2	2	1	0	1	1	0	0	2	2	2	0	0	0	0	0	2	1	0	0	3	2	3	0	1	3	2	2	0	0	2	1	0	1	bs	0	1
1	3	1	1	3	1	1	3	1	3	3	3	0	0	1	2	0	0	0	0	0	0	0	0	0	0	1	2	0	0	0	0	0	0	0	3	0	2	0	0	0	0	0	0	0	0	1	cs	0	0
4	4	1	2	1	0	0	8	3	3	3	3	0	0	1	1	0	0	1	2	0	0	0	0	0	0	2	0	0	0	0	0	0	0	0	0	0	2	0	0	0	0	0	0	0	0	0	0	0	0
5	2	1	1	1	0	0	13	1	3	3	3	0	0	0	0	0	0	0	0	0	0	0	0	0	0	0	0	0	0	0	0	0	0	0	0	0	2	0	0	0	0	0	0	0	0	0	0	0	0
4	2	2	1	3	0	0	3	1	3	3	3	0	0	2	1	1	0	0	0	0	0	2	2	1	0	2	3	0	0	0	0	0	3	3	3	0	2	0	0	0	0	0	0	0	0	0	0	0	0
1	3	2	1	3	0	0	12	2	3	3	3	0	0	2	1	0	0	2	1	0	0	3	3	0	0	2	2	0	0	0	0	0	0	0	0	0	2	0	0	0	0	0	0	0	0	1	bs	0	0
1	2	2	1	1	2	2	13	1	3	2	3	0	0	0	0	0	0	0	0	0	0	0	0	0	0	2	3	0	0	0	0	0	3	2	3	0	1	3	3	3	0	0	2	2	0	2	0	0	0
0	3	2	2	2	0	0	16	1	3	3	3	0	0	2	3	0	0	0	0	0	0	2	3	0	0	2	3	0	0	0	0	0	3	3	3	0	2	0	0	0	0	0	0	0	0	2	0	0	0
2	4	1	1	4	3	3	6	3	3	3	3	0	0	1	3	0	0	1	2	0	0	1	1	0	0	2	3	0	0	0	0	0	2	0	3	0	2	0	0	0	0	0	0	0	0	2	cs	0	1
1	5	1	1	3	4	4	6	2	3	3	3	0	0	2	2	0	0	1	1	0	0	0	0	0	0	1	1	0	0	0	0	0	0	0	0	0	2	0	0	0	0	0	0	0	0	3	bs	0	0
1	3	1	1	4	0	0	10	1	2	3	3	0	0	2	2	0	0	0	0	0	0	2	2	0	0	2	1	0	0	0	0	0	2	0	2	0	2	0	0	0	0	0	0	0	0	3	bs	0	0
0	3	1	2	1	0	0	12	1	3	3	3	0	0	2	2	0	0	1	1	0	0	0	0	0	0	1	1	0	0	0	0	0	0	0	0	0	1	0	0	1	0	0	0	0	0	0	0	0	0
5	4	2	1	3	4	3	12	2	3	2	3	0	0	2	4	0	0	0	0	0	0	0	0	0	0	2	3	0	0	0	0	0	3	3	3	0	1	3	3	3	0	0	2	3	0	2	0	0	0
0	4	2	1	2	4	4	10	1	3	3	3	0	0	2	3	0	0	0	0	0	0	2	2	0	0	2	3	0	0	0	0	0	3	0	3	0	1	3	0	3	0	0	0	3	0	1	0	0	0
1	3	1	1	4	0	0	13	1	3	2	3	0	0	2	1	0	0	1	1	0	0	2	1	0	0	2	0	0	0	0	0	0	3	1	3	0	2	0	0	0	0	0	0	0	0	2	cs	0	0
1	3	2	1	3	0	0	6	1	3	3	3	0	0	3	2	0	0	3	3	0	0	2	0	0	0	2	2	0	0	0	0	0	3	3	3	3	1	3	3	3	0	0	2	3	0	1	bs	0	0
1	3	1	1	4	0	0	21	1	3	3	3	0	0	2	1	0	0	0	1	0	0	0	0	0	0	0	0	0	0	0	0	0	0	0	3	0	2	0	0	0	0	0	0	0	0	4	bp	0	0
1	3	1	1	4	0	0	10	2	1	3	2	0	0	2	1	0	0	2	1	0	0	2	1	0	0	0	0	0	0	0	0	0	1	2	2	0	2	0	0	0	0	0	0	0	0	1	cs	0	1
1	3	1	1	1	0	0	6	1	3	3	3	0	0	0	3	0	0	0	0	0	0	0	0	0	0	0	3	0	0	0	0	0	3	3	3	0	1	3	3	3	0	0	0	0	0	1	0	0	0
1	4	1	1	4	3	3	4	3	3	3	3	0	0	3	2	0	0	3	2	0	0	0	0	0	0	2	2	0	0	0	0	0	3	2	3	0	2	0	0	0	0	0	0	0	0	2	bs	0	0
1	2	2	1	3	0	0	8	2	3	3	2	0	3	3	2	0	3	3	1	0	0	1	0	0	3	0	2	0	0	0	0	0	0	0	1	0	1	1	0	0	0	1	0	0	0	2	cs	0	0
1	3	2	1	3	0	0	10	1	3	3	3	0	0	0	0	0	0	0	0	0	0	0	0	0	0	0	0	0	0	0	0	0	3	3	3	0	1	3	3	3	0	2	2	2	0	0	0	0	0
1	3	1	1	4	0	0	8	2	3	1	3	0	0	0	0	0	0	0	0	0	0	0	0	0	0	0	0	0	0	0	0	0	3	0	3	0	2	0	0	0	0	0	0	0	0	0	0	0	0
1	3	2	1	2	2	2	6	1	3	3	3	0	0	2	2	0	0	0	2	0	0	0	0	0	0	2	2	0	0	0	0	0	2	3	3	0	1	3	3	3	0	0	2	3	0	2	cs	0	0
0	3	2	2	3	0	0	12	2	3	3	3	0	2	3	3	0	0	0	0	0	1	2	1	0	1	3	3	0	0	0	0	0	1	0	2	0	1	1	0	2	0	0	0	2	0	1	cs	1	0
0	2	1	2	3	0	0	12	2	3	3	3	0	2	3	3	0	0	0	0	0	1	2	1	0	1	3	3	0	0	0	0	0	1	0	2	0	1	1	0	2	0	0	0	2	0	1	cs	0	0
1	3	1	1	3	3	3	15	2	3	3	3	0	2	3	3	0	0	0	0	0	0	0	0	0	1	2	1	1	0	0	0	0	1	0	2	0	1	1	0	2	0	0	0	2	0	1	cs	2	0
1	2	2	1	3	0	0	12	1	3	3	3	0	0	2	3	0	0	0	0	0	0	2	0	0	0	2	3	0	0	0	0	0	3	3	3	0	1	3	3	3	0	0	2	3	0	1	0	0	0
1	3	1	1	3	0	0	10	1	3	2	3	0	0	2	3	0	0	0	0	0	0	2	1	0	0	0	2	0	0	0	0	0	3	0	3	0	2	0	0	0	0	0	0	0	0	2	0	0	0
3	3	2	1	3	2	2	10	2	1	2	2	0	1	2	2	0	0	2	2	0	0	2	2	0	0	0	0	0	0	0	0	0	1	2	2	0	1	2	2	2	0	0	2	2	0	1	0	0	1
0	4	1	1	4	1	1	5	3	2	2	2	0	1	3	3	0	0	2	2	0	0	2	2	0	0	2	2	0	0	0	0	0	2	2	2	0	2	0	0	0	0	0	0	0	0	2	bs	0	0
1	2	1	1	3	0	0	15	1	0	2	2	0	0	2	2	0	0	2	2	0	0	0	2	0	0	2	0	0	0	0	0	0	0	2	2	0	2	0	0	0	0	0	0	0	0	1	0	0	0
1	3	1	1	3	0	0	2	1	0	3	3	0	0	3	3	0	0	0	3	0	0	0	0	0	0	0	0	0	0	0	0	0	0	0	2	0	2	0	0	0	0	0	0	0	0	2	cs	0	0
1	4	2	1	2	3	3	10	3	3	3	3	0	0	2	3	0	0	0	0	0	0	0	0	0	0	0	3	0	0	0	0	0	3	3	3	3	1	3	3	3	0	0	0	3	0	1	cs	0	0
1	3	2	1	3	0	0	6	1	3	3	3	0	0	0	0	0	0	0	0	0	0	0	0	0	0	0	0	0	0	0	0	0	3	3	3	0	1	3	3	3	0	0	0	0	0	0	0	0	0
1	3	2	2	3	0	0	8	1	3	3	3	0	0	3	3	0	0	2	1	0	0	2	1	0	0	3	2	0	0	0	0	0	0	3	3	0	1	0	3	3	0	0	3	3	0	2	bs	0	0
1	3	1	1	4	0	0	10	2	2	3	1	0	2	2	1	0	0	2	1	0	0	2	1	0	0	0	0	0	0	0	0	0	2	2	1	0	2	0	0	0	0	0	0	0	0	2	bs	0	2
5	2	1	1	3	0	0	16	1	3	2	3	0	2	1	2	0	0	1	3	0	1	2	0	0	0	0	0	0	0	0	0	0	3	3	3	0	2	0	0	0	0	0	0	0	0	1	bs	0	0
1	2	2	1	3	0	0	8	0	3	3	3	0	0	3	3	0	0	3	2	0	0	3	3	0	0	2	3	0	0	0	0	0	3	2	3	0	2	0	0	0	0	0	0	0	0	2	cs	0	0
1	3	1	2	3	0	0	4	1	3	3	3	0	0	2	3	0	0	2	3	0	0	0	3	0	0	1	1	0	0	0	0	0	3	3	3	0	2	0	0	0	0	0	0	0	0	2	cs	0	1
1	3	2	1	2	2	2	11	1	3	3	3	0	0	3	3	0	0	0	0	0	0	3	3	0	0	2	2	0	0	0	0	0	3	3	3	0	1	3	3	3	0	0	0	0	0	2	cs	0	0
1	3	2	1	3	0	0	8	2	3	3	3	0	0	3	3	0	0	0	3	0	0	0	0	0	0	3	2	0	0	0	0	0	3	3	3	0	2	0	0	0	0	0	0	0	0	2	cs	0	0
1	3	1	1	3	0	0	12	2	3	3	3	0	0	0	0	0	0	0	0	0	0	0	0	0	0	0	0	0	0	0	0	0	3	3	3	0	2	0	0	0	0	0	0	0	0	0	0	0	0
5	3	2	1	1	0	0	8	1	3	3	3	0	0	2	3	0	0	0	0	0	0	2	2	0	0	2	2	0	0	0	0	0	3	3	3	0	1	3	3	3	0	0	2	3	0	2	bs	0	0
1	3	2	1	3	0	0	8	2	3	3	3	0	0	2	3	0	0	0	0	0	0	0	0	0	0	0	3	0	0	0	0	0	3	3	3	0	1	3	3	3	0	0	2	3	0	2	0	0	0
4	3	2	1	2	0	0	6	1	3	3	3	0	0	0	0	0	0	0	0	0	0	0	0	0	0	0	0	0	0	0	0	0	0	0	0	0	2	0	0	0	0	0	0	0	0	0	0	0	0
1	2	1	1	3	0	0	8	1	1	3	3	0	0	2	2	0	0	2	2	0	0	2	2	0	0	2	1	0	0	0	0	0	1	2	2	0	2	0	0	0	0	0	0	0	0	1	bs	0	1
1	4	1	1	1	2	2	12	3	1	2	2	0	1	2	2	0	0	0	2	0	0	2	1	0	0	2	2	0	0	0	0	0	2	2	2	0	2	0	0	0	0	0	0	0	0	0	0	0	1
1	3	2	1	3	0	0	10	2	1	2	1	1	0	2	1	0	0	2	0	0	0	2	2	0	0	2	1	0	0	0	0	0	0	2	2	0	1	0	2	2	0	0	2	2	0	1	cs	0	0
1	3	2	2	2	2	2	10	1	3	3	3	0	0	3	3	0	0	2	2	0	0	0	3	0	0	2	3	0	0	0	0	0	3	3	3	0	1	3	3	3	0	0	2	3	0	2	cs	0	0
1	3	2	1	1	0	0	10	1	3	3	3	0	0	0	0	0	0	0	0	0	0	0	0	0	0	0	0	0	0	0	0	0	0	0	0	0	2	0	0	0	0	0	0	0	0	0	0	0	0
1	4	1	1	2	4	4	15	2	2	3	3	0	1	2	3	0	0	2	1	0	0	2	1	0	0	1	1	0	0	0	0	0	2	2	3	0	2	0	0	0	0	0	0	0	0	2	cs	0	1
1	4	2	1	1	6	4	14	2	3	3	3	0	0	2	3	0	0	0	0	0	0	0	0	0	0	0	0	0	0	0	0	0	3	3	3	0	1	3	3	3	0	0	2	1	0	0	0	0	0
5	3	2	1	2	0	0	4	1	3	3	3	0	0	2	4	0	0	0	0	0	0	0	0	0	0	2	3	0	0	0	0	0	3	3	3	0	1	3	3	3	0	0	2	3	0	0	0	0	0
1	1	2	1	2	0	0	10	1	3	3	3	0	0	2	3	0	0	0	0	0	0	0	0	0	0	2	3	0	0	0	0	0	3	0	3	0	2	0	0	0	0	0	0	0	0	0	0	0	0
1	3	2	1	3	0	0	10	1	3	3	3	0	0	3	3	0	0	2	3	0	0	0	0	0	0	2	3	0	0	0	0	0	3	3	3	0	1	3	3	3	0	3	3	3	0	1	0	0	0
2	3	1	1	1	1	1	4	2	3	2	3	0	1	2	3	0	0	2	0	0	0	2	0	0	0	2	0	0	0	0	0	0	3	2	1	0	1	2	2	0	0	0	0	2	0	1	0	0	1
3	3	1	1	3	0	0	7	0	3	3	3	0	3	2	3	0	2	2	3	0	2	2	2	0	3	3	3	0	0	0	0	0	3	3	3	0	1	3	3	3	0	0	2	2	0	1	cs	0	1
4	3	2	2	1	2	2	6	3	3	3	3	0	3	3	3	0	1	2	2	0	2	1	2	0	2	2	3	0	3	2	2	0	3	2	2	0	1	3	2	2	0	2	1	2	0	1	cs	0	1
4	4	2	2	3	3	2	7	2	3	3	3	0	2	3	2	0	1	2	2	0	2	1	2	0	2	2	3	0	2	2	1	0	3	2	2	1	1	3	3	2	0	2	1	2	0	2	bac	0	1
1	3	1	1	4	1	1	4	3	3	2	3	0	1	3	3	0	1	2	3	0	0	2	0	0	0	2	0	0	0	0	0	0	3	2	1	0	1	0	0	2	0	0	0	2	0	2	0	0	1
4	2	2	2	3	0	0	7	3	2	2	3	0	2	2	3	0	2	1	1	0	2	2	2	0	2	2	2	0	1	1	2	0	2	2	3	0	1	2	2	3	0	2	2	2	0	1	cs	0	0
4	5	2	2	1	1	2	7	1	3	3	3	0	2	2	3	0	1	2	2	0	2	1	2	0	2	2	3	0	0	0	2	0	3	2	2	0	1	3	2	2	0	2	1	2	0	2	bacon	1	1
4	4	2	2	4	2	3	7	3	3	3	3	0	2	2	3	0	1	2	2	0	2	1	2	0	2	2	2	0	0	0	2	0	3	2	2	0	1	3	2	2	0	2	1	2	0	1	cs	1	1
6	4	2	2	3	2	2	7	3	3	3	3	0	2	3	3	0	1	2	2	0	2	1	3	0	1	2	2	0	0	1	1	0	3	2	2	0	1	3	2	2	0	2	1	2	0	3	bacon	0	1
2	2	2	1	3	0	0	2	0	3	3	3	0	0	2	3	0	0	2	3	0	0	1	2	0	0	2	3	0	0	0	0	0	3	2	3	0	1	2	2	3	0	0	1	3	0	1	cs	0	0
4	5	2	2	4	1	1	4	4	3	3	3	2	2	3	3	0	1	2	2	0	2	1	2	0	2	2	3	0	0	2	1	0	3	2	2	0	1	3	2	2	0	2	1	2	0	1	cs	1	1
1	3	1	1	1	9	5	15	0	3	3	3	2	0	3	3	0	0	2	2	0	0	2	2	0	0	3	3	0	0	0	0	0	3	2	2	0	2	0	0	0	0	0	0	0	0	3	cs	0	0
2	5	2	1	1	1	1	5	1	3	3	3	0	0	3	3	0	0	2	3	0	0	2	2	0	0	2	3	0	0	0	0	0	3	2	2	0	2	0	0	0	0	0	0	0	0	0	0	0	0
5	4	1	1	1	5	3	10	3	3	3	3	0	0	2	2	0	0	1	2	0	0	2	1	0	0	2	2	0	0	0	0	0	2	2	2	0	2	0	0	0	0	0	0	0	0	0	0	0	0
1	2	2	2	3	0	0	11	2	3	3	3	0	0	3	3	0	0	0	0	0	0	3	3	0	0	3	2	0	0	0	0	0	3	3	3	0	1	3	3	3	0	2	2	2	0	1	bs	0	0
5	3	1	1	1	1	2	5	2	2	3	3	0	1	2	3	0	1	1	1	0	0	2	2	0	0	2	2	0	0	0	0	0	2	2	3	0	1	2	2	3	0	0	2	3	0	2	cs	0	1
5	3	2	1	4	2	2	6	3	1	2	2	0	1	2	2	0	1	2	2	0	0	1	1	0	0	1	1	0	0	0	0	0	0	2	2	0	1	0	2	2	0	0	2	2	0	0	0	0	0
1	3	2	1	3	3	1	8	1	3	2	3	0	3	2	3	0	3	2	2	0	0	2	2	0	0	2	3	0	0	0	0	0	2	2	3	0	1	3	2	2	0	2	2	3	0	1	cs	0	1
5	3	2	1	3	0	0	6	1	3	3	2	0	0	2	2	0	0	1	2	0	0	1	1	0	0	2	2	0	0	0	0	0	2	2	2	0	1	2	2	2	0	0	1	2	0	0	0	0	0
4	5	2	2	3	1	2	5	1	3	3	3	0	0	2	3	0	0	2	2	0	0	1	2	0	0	2	3	0	0	0	2	0	3	2	2	0	1	3	2	2	0	0	1	2	0	0	0	0	0
1	4	1	1	1	5	3	2	1	3	3	3	0	0	3	3	0	0	1	3	0	0	2	2	0	0	3	3	0	0	0	0	0	2	2	3	0	2	0	0	0	0	0	0	0	0	0	0	0	0
4	4	1	2	1	4	1	6	3	3	2	3	0	1	2	2	0	1	2	2	0	0	1	1	0	0	2	2	0	0	1	1	0	2	2	2	0	2	0	0	0	0	0	0	0	0	0	0	0	0
2	3	2	1	3	1	2	5	3	1	2	2	0	0	1	1	0	0	1	1	0	0	0	0	0	0	0	0	0	0	0	0	0	1	1	1	1	1	2	2	2	0	2	2	2	0	2	cs	0	0
6	3	2	2	3	3	3	10	3	3	3	3	0	2	3	3	0	2	2	3	0	2	2	3	0	0	2	3	0	0	0	2	0	2	3	3	0	1	2	2	3	0	0	2	2	0	2	cs	0	1
4	3	2	2	1	0	0	7	2	3	3	3	0	2	2	3	0	2	2	3	0	0	2	2	0	0	2	2	0	0	0	0	0	3	2	3	0	1	2	2	3	0	2	2	3	0	3	cs	0	2
1	5	2	1	3	6	3	4	1	3	3	3	0	0	2	2	0	0	1	1	0	0	1	2	0	0	2	2	0	0	0	0	0	3	3	3	0	1	3	3	3	0	0	1	2	0	0	0	0	0
4	5	2	2	4	5	3	9	4	2	2	3	0	2	2	2	0	1	2	2	0	0	2	3	0	0	2	0	0	0	1	0	0	2	2	2	0	1	2	2	2	0	2	2	2	0	3	cs	0	1
1	4	1	1	1	4	3	5	2	3	3	2	0	0	2	2	0	0	0	2	0	0	2	2	0	0	2	1	0	0	0	0	0	0	0	0	0	2	0	0	0	0	0	0	0	0	1	0	0	1
6	5	2	2	3	0	0	6	0	3	3	3	0	3	3	3	0	0	2	3	0	2	2	2	0	3	3	3	0	0	1	1	0	3	3	3	0	1	3	3	3	0	1	2	2	0	1	cs	0	1
1	3	1	1	3	1	1	7	0	3	2	3	0	0	2	2	0	0	2	2	0	0	2	1	0	0	1	1	0	0	0	0	0	2	1	3	0	1	0	1	2	0	0	3	2	0	0	0	0	0
2	2	1	1	3	2	2	7	1	2	2	3	0	2	2	3	0	1	2	2	0	0	1	3	0	0	2	2	0	0	0	0	0	2	3	3	0	2	0	0	0	0	0	0	0	0	0	0	0	0
4	3	2	2	1	2	1	4	2	3	3	3	0	2	3	3	0	0	2	2	2	2	1	3	0	0	2	2	0	0	1	1	0	3	3	2	0	1	2	2	2	0	1	1	2	0	1	cs	0	1
2	5	2	2	1	7	3	5	1	1	2	3	0	0	3	3	0	0	3	3	0	0	2	3	0	0	2	2	0	0	0	0	0	1	2	3	0	1	2	2	3	0	2	2	2	0	1	cs	2	2
1	5	2	1	1	4	3	12	0	1	3	3	0	1	3	3	0	0	2	1	0	0	2	2	0	0	3	3	0	0	0	0	0	1	2	3	0	2	0	0	0	0	0	0	0	0	0	0	0	0
3	5	2	2	3	5	3	3	1	3	3	3	0	3	2	3	0	0	2	3	0	2	2	2	0	3	3	3	0	0	2	1	0	3	3	3	0	1	3	3	3	0	0	2	2	0	1	cs	0	1
3	3	2	2	3	0	0	3	2	2	2	2	0	0	2	2	0	0	1	0	0	0	0	1	0	0	0	1	0	0	0	0	0	2	2	2	0	1	0	0	1	0	0	0	0	0	0	0	0	0
1	5	2	1	1	5	2	3	3	1	2	3	0	0	2	3	0	0	2	3	0	0	2	3	0	1	1	3	0	0	1	2	0	1	3	3	0	2	0	0	0	0	0	0	0	0	0	0	0	0
4	2	2	2	3	0	0	7	2	3	3	3	0	3	2	3	0	0	2	3	0	2	2	2	0	3	3	3	0	0	0	2	2	3	3	3	0	1	3	3	3	0	0	2	2	0	1	cs	0	1
1	3	2	1	1	9	4	12	1	3	3	3	0	3	3	3	0	2	2	2	0	2	2	2	0	2	2	3	0	0	0	0	0	3	2	2	0	1	3	3	3	0	3	3	3	0	3	cs	2	1
3	2	2	1	3	0	0	5	2	3	3	3	0	0	3	3	0	0	2	0	0	0	3	2	0	0	2	2	0	0	0	0	0	2	2	3	0	1	0	2	2	0	0	2	2	0	1	bs	0	1
4	5	2	2	3	5	2	2	2	3	3	3	0	0	3	3	0	0	3	2	0	0	2	3	0	0	2	3	0	0	2	2	0	3	2	3	0	1	3	3	2	0	0	2	2	0	1	0	0	1
1	3	1	1	4	1	1	3	3	3	2	3	0	1	3	3	0	1	2	3	0	0	2	0	0	0	2	0	0	0	0	0	0	3	2	1	0	1	2	2	2	0	0	0	2	0	2	cs	0	1
1	4	2	1	4	8	4	12	4	2	3	3	0	2	2	2	0	2	2	3	0	0	2	2	0	0	2	3	0	0	0	0	0	3	2	2	0	1	2	2	2	0	0	2	2	0	3	cs	0	1
1	4	1	2	1	6	3	11	1	2	2	3	0	0	2	2	0	0	2	2	0	0	2	2	0	0	2	3	0	0	0	0	0	2	2	2	0	2	0	0	0	0	0	0	0	0	3	cs	0	0
4	5	2	2	3	4	3	10	2	2	2	3	0	0	2	2	0	0	2	2	0	0	2	2	0	0	2	2	0	0	0	0	0	2	2	3	0	1	2	2	2	0	0	2	2	0	3	cs	0	0
1	4	2	2	3	6	5	10	3	2	3	3	0	0	3	3	0	0	2	2	0	0	2	2	0	0	2	2	0	0	1	2	0	3	2	2	0	1	3	3	2	0	0	3	2	0	3	cs	0	2
1	3	2	2	1	9	2	13	1	3	3	3	0	2	3	3	0	2	2	2	0	0	3	3	0	2	3	3	0	0	0	0	0	0	0	0	0	2	0	0	0	0	0	0	0	0	3	cs	0	0
1	5	2	1	3	4	2	3	2	1	2	3	0	0	1	3	0	0	1	2	0	0	0	2	0	0	0	1	0	0	0	0	0	1	2	3	0	2	0	0	0	0	0	0	0	0	0	0	0	0
1	3	2	1	1	7	4	6	2	3	3	3	0	0	3	3	0	0	1	1	0	0	2	2	0	0	1	2	0	0	0	0	0	3	3	3	0	1	3	2	3	0	0	2	2	0	0	0	0	0
3	2	2	1	3	0	0	7	2	2	3	3	0	0	3	3	0	0	2	3	0	0	2	2	0	0	2	3	0	0	0	0	0	1	1	3	0	2	0	0	0	0	0	0	0	0	0	0	0	0
4	5	2	2	3	5	3	4	2	2	3	3	0	1	2	3	0	0	1	2	0	0	2	3	0	1	2	2	0	0	0	2	0	2	3	3	0	1	0	2	3	0	0	2	3	0	1	cs	0	1
1	5	1	1	1	7	5	14	2	3	3	2	0	0	2	2	0	0	1	1	0	0	2	1	0	0	2	2	0	0	0	0	0	3	3	2	0	2	0	0	0	0	0	0	0	0	0	0	0	0
6	3	1	2	1	8	3	11	3	2	3	3	0	2	3	3	0	2	2	2	0	0	3	2	0	0	2	3	0	0	2	2	0	2	2	3	0	2	0	0	0	0	0	0	0	0	0	0	0	0
6	5	2	2	3	6	4	12	1	2	3	3	0	2	3	3	0	0	2	3	0	1	2	2	0	3	3	2	0	0	2	0	0	2	2	3	0	1	2	2	2	0	1	2	2	0	3	cs	0	0
1	2	2	1	3	0	0	6	0	2	2	2	0	2	2	2	0	1	2	1	0	1	1	1	0	2	2	1	0	0	0	0	0	2	2	1	0	1	2	1	1	0	1	1	0	0	1	cs	0	1
1	5	2	1	3	6	3	10	2	3	3	3	0	2	3	3	0	2	2	3	0	0	3	2	0	0	2	2	0	0	0	0	0	2	2	2	0	1	2	2	2	0	2	2	2	0	2	cs	0	2
3	3	1	1	3	4	2	7	0	3	2	3	0	0	3	2	0	0	2	2	0	0	2	1	0	0	1	1	0	0	0	0	0	2	1	3	0	1	0	1	2	0	0	1	1	0	0	0	0	0
1	5	2	1	4	5	3	10	3	2	3	3	0	0	3	3	0	0	0	2	0	0	0	2	0	0	2	2	0	0	0	0	0	2	2	3	0	1	2	2	3	0	0	2	1	0	0	0	0	0
3	2	2	1	3	0	0	10	2	1	2	2	1	1	2	2	0	0	1	2	0	1	1	1	0	0	2	1	0	0	1	1	0	1	0	0	0	1	1	1	1	0	0	1	0	0	1	cs	0	0
1	3	2	1	1	4	3	18	3	2	2	3	0	0	2	2	0	0	2	2	0	0	2	2	0	0	0	1	0	0	0	0	0	2	2	3	0	1	2	2	3	0	0	1	1	0	0	0	0	0
6	4	2	2	1	3	2	8	3	3	3	3	0	2	3	3	0	1	2	2	0	2	1	3	0	1	3	3	0	2	3	1	0	3	3	2	0	1	3	3	2	0	2	1	2	0	1	cs	2	1
1	3	1	1	1	3	2	7	0	3	2	3	0	0	2	2	0	0	0	1	0	0	1	1	0	0	1	2	0	0	0	0	0	2	1	3	0	1	0	2	1	0	0	2	1	0	0	0	0	0
1	3	2	1	3	4	2	4	0	3	3	3	0	3	3	3	0	0	2	3	0	3	3	3	0	3	3	3	0	0	0	0	0	3	3	3	0	1	3	3	3	0	0	2	2	0	1	cs	0	1
1	2	2	1	1	0	0	3	0	3	3	3	0	0	2	2	0	0	1	1	0	0	2	1	0	0	2	2	0	0	0	0	0	2	1	2	0	1	0	2	2	0	0	2	1	0	0	0	0	0
1	3	2	1	3	0	0	7	1	2	3	3	0	0	2	2	0	0	0	2	0	0	2	2	0	0	2	3	0	0	0	0	0	2	2	3	0	1	2	2	3	0	0	1	1	0	0	0	0	0
1	2	2	1	3	0	0	7	1	3	2	3	0	0	3	3	0	0	2	1	0	0	3	3	0	0	1	2	0	0	0	0	0	2	2	3	0	1	0	2	2	0	0	2	2	0	1	cs	0	1
3	2	2	1	3	0	0	6	1	1	2	1	0	0	1	1	0	0	0	0	0	0	0	1	0	0	1	1	0	0	0	0	0	1	2	1	0	1	1	1	1	0	0	1	1	0	1	cs	0	0
6	5	2	2	4	4	4	5	0	3	3	3	0	3	3	3	0	0	2	3	0	2	2	2	0	3	3	3	0	0	1	2	0	3	3	3	0	1	3	3	3	0	0	2	2	0	1	cs	0	1
5	3	2	1	3	3	2	7	2	3	3	3	0	3	3	3	0	1	2	2	0	2	1	2	0	0	2	3	0	0	0	0	0	2	2	2	0	1	3	2	2	0	2	1	2	0	2	cs	0	1
1	3	1	1	1	2	1	4	2	2	3	2	0	0	2	3	0	0	0	2	0	0	0	2	0	0	0	2	0	0	0	0	0	2	2	3	0	1	2	2	3	0	1	2	3	0	2	cs	0	0
1	3	1	2	3	2	2	5	0	3	3	3	0	0	3	2	0	0	2	1	0	0	2	1	0	0	2	2	0	0	0	1	0	2	2	2	0	2	0	0	0	0	0	0	0	0	0	0	0	1
1	2	2	1	3	0	0	10	2	1	2	2	0	0	2	2	0	0	2	2	0	0	0	0	0	0	1	0	0	0	0	0	0	2	2	2	0	1	2	2	2	0	0	2	2	0	1	bs	0	1
1	5	2	1	4	4	3	9	4	2	3	2	0	0	0	3	0	0	0	2	0	0	0	2	0	0	0	2	0	0	0	0	0	2	2	3	0	1	2	2	3	0	0	2	2	0	0	0	0	0
1	2	2	1	3	0	0	2	0	2	2	2	0	2	2	2	0	1	1	1	0	2	2	2	0	1	1	1	0	0	0	0	0	2	2	2	0	2	0	0	0	0	0	0	0	0	0	0	0	0
1	2	1	1	1	0	0	4	0	2	2	3	0	0	1	2	0	0	0	2	0	0	0	0	0	0	1	2	0	0	0	0	0	2	2	2	0	1	2	2	2	0	0	0	0	0	1	cs	0	0
1	2	2	1	3	0	0	7	0	3	3	3	0	0	3	3	0	0	2	3	0	0	3	2	0	0	2	0	0	0	0	0	0	2	2	2	0	1	1	2	1	0	0	2	2	0	1	0	0	0
4	2	2	2	3	0	0	6	0	2	3	3	0	2	3	3	0	2	2	2	0	0	2	2	0	0	2	2	0	0	1	0	0	0	3	0	0	2	0	0	0	0	0	0	0	0	1	cs	0	0
3	2	2	1	3	0	0	7	0	3	3	3	0	3	3	3	0	0	2	3	0	0	2	3	0	3	3	3	0	0	0	0	0	3	3	3	0	1	3	3	3	0	0	2	2	0	1	cs	0	1
1	3	2	1	1	2	4	8	2	2	3	2	0	0	2	2	0	0	0	2	0	0	0	2	0	0	2	2	0	0	0	0	0	2	3	2	0	1	2	3	2	0	0	2	2	0	0	0	0	0
1	3	1	1	3	0	0	5	0	3	3	3	0	2	1	2	0	0	0	2	0	0	0	2	0	1	0	0	0	0	0	0	0	2	2	1	0	2	0	0	0	0	0	0	0	0	0	0	0	0
1	5	1	1	1	5	3	10	2	2	3	2	0	0	2	2	0	0	0	2	0	0	0	2	0	0	0	2	0	0	0	0	0	2	2	3	0	2	0	0	0	0	0	0	0	0	0	0	0	0
1	2	2	1	1	0	0	4	2	3	2	3	0	0	2	2	0	0	2	1	0	0	2	1	0	0	1	1	0	0	0	0	0	2	1	0	0	2	0	0	0	0	0	0	0	0	0	0	0	1
1	3	1	1	1	3	0	6	0	3	3	3	0	2	2	2	0	1	1	2	0	2	2	1	0	0	2	2	0	0	0	0	0	3	3	3	0	2	0	0	0	0	0	0	0	0	0	0	0	0
1	3	2	1	1	2	2	5	1	2	3	3	0	0	2	3	0	0	0	2	0	0	0	2	0	0	2	2	0	0	0	0	0	2	2	3	0	1	2	2	3	0	0	1	1	0	0	0	0	0
1	2	2	1	3	0	0	3	1	3	3	3	0	0	0	0	0	0	0	0	0	0	0	0	0	0	0	0	0	0	0	0	0	0	2	2	0	1	0	2	2	0	0	0	0	0	0	0	0	0
4	4	2	2	4	2	2	7	0	3	3	3	0	3	3	3	0	1	2	1	0	1	2	1	0	2	2	2	0	0	1	1	0	3	3	3	0	1	3	3	3	0	2	2	2	0	1	cs	0	1
3	5	2	1	3	3	3	7	2	3	2	2	0	0	3	3	0	0	2	3	0	0	2	2	0	0	3	1	0	0	0	0	0	3	3	3	0	1	2	2	2	0	0	2	2	0	0	0	0	0
1	3	1	1	3	0	0	10	2	3	3	2	0	3	2	2	0	1	2	1	0	0	1	1	0	2	1	1	0	0	0	0	0	2	1	0	0	2	0	0	0	0	0	0	0	0	1	cs	0	1
3	3	2	1	3	0	0	7	0	3	3	3	0	0	3	3	0	0	2	3	0	0	2	2	0	0	3	3	0	0	0	0	0	3	3	3	0	1	3	3	3	0	0	2	2	0	1	cs	0	0
4	3	2	2	3	0	0	7	0	3	3	3	0	3	3	3	0	0	2	3	0	2	2	2	0	3	3	3	0	0	0	0	0	3	3	3	0	1	3	3	3	0	0	2	2	0	1	cs	0	1
1	3	1	1	3	0	0	5	0	3	3	3	0	0	2	3	0	0	1	2	0	0	0	2	0	0	2	2	0	0	0	0	0	3	2	3	0	1	2	2	3	0	0	1	0	0	0	0	0	0
4	3	2	2	1	2	2	6	3	3	3	3	0	3	3	3	0	1	2	2	0	2	1	2	0	2	2	3	0	3	2	2	0	3	2	2	0	1	3	2	2	0	2	1	2	0	1	cs	0	1
4	4	2	2	3	3	2	7	2	3	3	3	0	2	3	2	0	1	2	2	0	2	1	2	0	2	2	3	0	2	2	1	0	3	2	2	1	1	3	3	2	0	2	1	2	0	2	bac	0	1
1	3	1	1	4	1	1	4	3	3	2	3	0	1	3	3	0	1	2	3	0	0	2	0	0	0	2	0	0	0	0	0	0	3	2	1	0	1	0	0	2	0	0	0	2	0	2	0	0	1
0	3	1	1	3	0	0	4	0	3	2	3	0	1	2	3	0	1	2	3	0	0	2	0	0	0	2	0	0	0	0	0	0	3	2	1	0	1	2	2	0	0	0	0	2	0	4	BS	0	1
6	3	2	2	4	0	0	6	3	3	2	2	0	1	2	2	0	0	1	2	0	0	3	3	0	0	2	3	0	0	1	3	0	3	3	3	0	1	2	3	3	0	0	3	1	0	3	BS	0	2
1	3	1	1	4	0	0	3	3	3	2	3	0	1	2	3	0	1	2	3	0	0	2	0	0	0	2	0	0	0	0	0	0	3	2	1	0	1	2	2	1	0	0	0	2	0	2	BS	0	1
1	3	2	1	3	3	3	5	2	2	2	3	0	2	1	1	0	0	3	2	0	0	3	3	0	1	2	2	0	0	0	0	0	1	2	3	0	1	1	3	2	0	0	3	3	0	4	CS	0	1
1	3	1	1	1	3	3	4	1	2	2	3	0	1	2	2	0	1	3	3	0	0	2	2	0	0	3	3	2	0	0	0	0	0	2	3	0	2	0	0	0	0	0	0	0	0	0	0	0	0
0	4	1	2	4	3	3	5	2	3	3	3	1	0	2	3	0	0	2	2	0	0	2	2	0	1	2	3	0	0	3	2	1	2	3	3	0	1	3	3	3	0	1	2	3	0	2	CS	0	3
1	4	2	1	3	6	3	9	4	2	3	3	0	3	3	3	2	2	2	2	0	2	2	3	0	2	2	2	0	0	0	0	0	3	2	2	1	1	2	3	3	1	3	3	3	2	1	CS	2	2
3	2	1	1	3	0	0	10	2	3	2	2	0	0	2	3	0	0	3	2	0	0	2	3	0	0	3	2	0	0	0	0	0	1	2	3	0	1	0	2	3	0	0	1	2	0	3	BS	0	1
1	5	2	1	1	9	4	14	2	3	3	3	0	2	2	2	0	2	2	2	0	2	2	2	0	0	3	3	0	0	0	0	0	2	2	2	0	2	0	0	0	0	0	0	0	0	3	CS	0	0
5	3	1	1	1	2	1	14	3	1	2	2	0	2	1	1	0	2	2	2	0	2	2	2	0	2	2	3	0	0	0	0	0	2	2	3	0	2	0	0	0	0	0	0	0	0	0	0	0	0
1	3	1	1	1	0	0	7	2	3	3	3	0	3	2	3	0	1	2	2	0	1	2	2	0	2	2	1	0	0	0	0	0	3	3	3	0	1	2	2	1	0	0	2	0	0	2	CS	0	2
1	3	1	1	4	0	0	3	4	3	2	3	0	1	2	3	0	1	2	3	0	0	2	0	0	0	2	0	0	0	0	0	0	3	2	1	0	1	2	2	0	0	0	0	2	0	4	0	0	1
3	3	2	1	3	0	0	15	2	2	2	2	0	0	0	0	0	0	0	0	0	0	0	0	0	0	0	0	0	0	0	0	0	1	1	1	1	1	1	1	1	1	1	2	3	0	1	0	0	2
2	3	2	1	1	1	1	6	2	3	3	3	0	0	2	2	0	0	1	2	0	0	2	2	0	0	2	3	0	0	0	0	0	3	2	2	0	2	0	0	0	0	0	0	0	0	0	0	0	0
6	4	2	2	3	4	2	7	2	1	2	2	0	2	1	1	0	2	2	2	0	3	2	2	0	2	2	3	0	0	2	1	0	2	2	3	0	1	2	2	3	0	2	2	2	0	3	BS	3	1
2	4	2	2	3	6	3	9	3	2	3	3	0	2	2	3	0	2	2	2	0	2	2	3	0	2	2	2	0	2	2	3	0	2	2	2	0	1	3	3	3	0	2	2	3	0	1	CS	2	2
1	3	1	1	3	2	1	5	1	3	2	3	0	1	2	3	0	1	2	3	0	0	2	0	0	1	2	0	0	0	0	0	0	3	2	1	0	1	2	2	0	0	0	0	2	0	2	BS	0	1
1	3	1	1	3	2	2	7	3	3	2	3	0	1	2	3	0	1	2	3	0	0	2	0	0	0	2	0	0	0	0	0	0	3	2	1	0	1	2	2	0	0	0	0	2	0	4	BS	0	1
4	5	1	2	1	4	3	5	1	3	3	3	2	2	2	2	0	1	1	2	0	2	2	2	0	0	2	2	0	2	2	0	0	2	2	2	0	2	0	0	0	0	0	0	0	0	0	0	0	0
1	5	1	1	3	8	5	11	3	3	3	3	0	2	2	2	0	2	2	2	0	2	2	2	0	2	3	3	0	0	0	0	0	3	2	2	0	2	0	0	0	0	0	0	0	0	0	0	0	0
5	3	1	1	3	1	1	5	2	1	2	2	0	2	0	2	0	2	2	2	0	2	2	2	0	2	2	2	0	0	0	0	0	2	1	3	0	1	2	2	3	1	2	2	2	0	3	cs	2	1
5	3	2	1	1	3	2	4	2	1	2	2	0	2	1	2	0	2	2	2	0	2	2	2	0	2	2	3	0	0	0	0	0	2	2	3	0	1	2	2	3	0	2	2	2	0	2	cs	2	1
1	4	1	1	1	4	3	5	3	3	3	3	0	0	2	2	0	0	1	2	0	0	2	2	0	0	2	2	0	0	0	0	0	3	3	3	0	1	3	1	0	0	0	2	2	0	2	bs	0	0
1	3	1	1	4	0	0	8	4	3	2	3	0	1	2	3	0	1	2	3	0	1	2	3	0	1	2	0	0	0	0	0	0	3	2	1	0	1	2	2	0	0	0	0	2	0	0	0	0	1
1	2	1	1	4	0	0	18	3	3	2	3	0	1	2	3	0	1	2	3	0	0	2	0	0	0	2	0	0	0	0	0	0	3	2	1	0	1	2	2	0	0	0	0	2	0	2	0	0	1
1	2	2	1	1	0	0	9	1	3	3	2	0	3	3	3	0	2	2	3	0	2	2	3	0	2	2	2	0	0	0	0	0	3	2	2	0	1	2	2	2	0	3	3	3	0	2	cs	2	1
1	3	1	1	4	2	1	4	3	3	2	3	0	1	2	3	0	1	2	3	0	0	2	0	0	0	2	0	0	0	0	0	0	3	2	1	0	1	2	2	0	0	0	0	2	0	0	0	0	2
6	3	2	2	1	3	2	13	2	3	2	3	0	0	1	2	0	0	2	3	0	0	2	2	0	2	2	3	0	0	0	0	0	2	3	1	0	1	1	1	2	0	2	1	3	0	2	cs	0	2
2	5	2	2	3	5	3	14	1	2	2	2	0	0	3	3	0	0	2	2	0	0	3	3	0	1	2	3	0	0	0	0	0	2	2	3	0	2	0	0	0	0	0	0	0	0	0	0	0	0
1	3	1	1	4	0	0	8	2	3	2	3	0	1	2	3	0	1	2	3	0	0	2	0	0	0	2	0	0	0	0	0	0	3	2	1	0	1	2	2	0	0	0	0	0	0	3	bs	0	1
1	3	2	2	4	3	2	6	3	2	2	2	0	0	2	2	0	0	1	2	0	0	2	2	0	0	2	1	0	0	0	0	0	2	2	2	0	1	2	1	2	0	0	1	2	0	2	cs	0	1
1	3	1	1	4	1	1	4	3	3	2	3	0	1	2	3	0	0	0	0	0	0	2	0	0	0	2	0	0	0	0	0	0	3	2	1	0	1	2	2	0	0	0	0	0	0	3	0	0	1
1	5	1	1	1	7	4	12	0	3	3	3	0	3	3	3	0	3	3	3	0	3	3	3	0	2	3	3	0	0	0	0	0	3	2	2	0	2	0	0	0	0	0	0	0	0	3	cs	0	0
1	4	1	1	1	5	3	10	0	3	3	3	0	2	2	2	0	2	2	2	0	3	3	3	0	2	3	3	0	0	0	0	0	3	2	3	0	2	0	0	0	0	0	0	0	0	3	cs	0	0
1	3	1	1	4	0	0	1	3	1	2	0	0	0	2	2	0	0	2	3	0	0	1	3	0	0	2	2	0	0	0	0	0	1	2	2	0	1	0	1	0	0	2	1	3	0	3	cs	1	2
1	3	2	1	1	0	0	6	3	2	1	2	0	1	1	2	0	0	1	2	0	0	1	2	0	0	2	3	0	0	0	0	0	2	1	3	0	2	0	0	0	0	0	0	0	0	0	0	0	0
4	3	2	2	1	2	2	6	2	3	3	3	0	2	3	2	0	1	2	2	0	2	1	2	0	2	2	3	0	3	2	2	0	3	2	2	0	1	3	2	2	0	2	1	2	0	2	cs	2	1
1	3	1	1	4	1	1	4	3	3	2	3	0	1	2	3	0	1	2	3	0	0	2	0	0	0	2	0	0	0	0	0	0	3	2	1	0	1	0	0	2	0	0	0	2	0	2	0	0	1
1	3	1	1	4	1	1	4	3	3	2	3	0	1	2	3	0	1	2	3	0	0	2	0	0	0	2	0	0	0	0	0	0	3	2	1	0	1	2	2	0	0	0	0	2	0	2	bs	0	1
0	3	1	2	3	0	0	12	1	1	1	1	0	1	1	1	0	1	1	1	0	1	1	1	0	0	1	1	0	0	0	0	0	0	0	0	0	2	0	0	0	0	0	0	0	0	3	0	0	0
1	4	1	1	1	6	4	12	1	3	3	3	0	2	2	2	0	2	2	2	0	2	2	2	0	2	3	3	0	0	0	0	0	3	2	2	0	2	0	0	0	0	0	0	0	0	2	cs	0	0
1	4	2	1	3	8	3	12	1	3	3	3	0	2	2	2	0	2	2	2	0	2	2	2	0	2	3	3	0	0	0	0	0	3	2	2	0	1	0	0	0	0	2	1	1	0	2	cs	0	0
1	5	2	1	1	8	4	10	0	3	3	3	0	2	2	2	0	2	2	2	0	2	3	3	0	2	3	3	0	0	0	0	0	3	2	1	0	2	0	0	0	0	0	0	0	0	4	cs	0	0
1	4	2	1	1	3	3	5	2	1	2	2	0	1	2	3	0	0	0	0	0	0	1	1	0	3	3	3	0	0	0	0	0	1	2	3	0	2	0	0	0	0	0	0	0	0	0	0	0	0
1	3	2	1	1	3	2	5	1	3	3	2	0	2	2	3	0	2	2	3	0	2	2	3	0	2	2	2	0	0	0	0	0	2	2	3	0	1	2	2	3	0	3	3	2	0	0	cs	2	2
6	3	1	2	3	0	0	1	0	3	3	3	0	3	2	3	0	0	2	3	0	3	3	3	0	3	3	3	0	0	0	0	0	3	3	2	0	1	3	3	3	0	0	2	2	0	4	cs	0	1
5	5	2	1	3	3	3	5	0	1	3	3	0	3	2	3	0	2	2	3	0	1	3	3	0	1	2	2	0	0	0	0	0	3	3	3	0	1	3	3	3	0	0	1	0	0	4	cs	0	1
3	3	2	1	3	3	2	5	1	3	2	2	0	0	2	2	0	1	2	1	0	2	2	2	0	2	2	3	0	0	0	0	0	3	3	3	0	1	3	3	3	0	2	3	3	0	4	cs	0	0
1	5	2	1	4	4	2	9	2	2	3	2	0	0	2	2	0	0	0	2	0	0	2	2	0	0	2	2	0	0	0	0	0	2	2	3	0	1	1	1	2	0	0	1	1	0	0	0	0	0
3	5	2	2	3	4	3	5	0	3	3	3	0	3	2	3	0	0	2	3	0	2	2	2	0	3	3	3	0	2	2	2	0	3	3	3	0	1	3	3	3	0	0	2	2	0	5	cs	0	1
3	2	2	1	3	0	0	5	1	2	2	1	0	0	0	2	0	0	0	2	0	0	0	2	0	0	0	2	0	0	0	0	0	3	3	3	3	1	3	3	2	0	0	0	2	0	3	cs	0	0
1	5	1	1	1	1	1	3	1	3	3	3	0	0	2	2	0	0	1	2	0	0	1	2	0	0	2	3	0	0	0	0	0	3	2	2	0	2	0	0	0	0	0	0	0	0	0	0	0	0
4	5	2	2	1	6	3	14	1	2	2	3	0	0	1	2	0	0	1	1	0	1	2	3	0	2	2	1	0	1	2	3	0	1	1	2	0	1	0	2	1	0	0	0	0	0	4	cs	0	0
1	4	2	1	1	5	4	11	0	3	3	3	0	0	1	1	0	0	1	1	0	0	0	0	0	0	1	1	0	0	0	0	0	3	3	3	0	1	3	3	3	0	0	1	1	0	0	0	0	0
2	3	1	1	3	0	0	6	0	3	2	3	0	1	2	3	0	1	2	3	0	0	2	0	0	0	2	0	0	0	0	0	0	3	2	1	0	1	2	2	0	0	0	0	2	0	2	bs	0	2
0	4	2	1	1	3	3	8	0	3	3	3	0	1	1	1	0	0	0	1	0	0	1	1	0	0	1	1	0	0	0	0	0	3	2	3	0	1	3	2	3	0	0	1	0	0	0	0	0	0
1	5	1	1	4	3	3	1	3	3	3	3	0	1	2	3	0	0	2	2	0	1	2	3	0	0	3	2	0	1	1	2	0	3	3	3	0	1	1	2	3	0	1	0	0	0	3	cs	0	3
6	3	2	2	3	0	0	5	0	3	2	2	0	2	2	2	0	1	2	1	0	2	2	2	0	2	2	2	0	1	1	0	0	2	2	2	0	1	1	2	1	0	0	2	1	0	0	0	0	1
1	5	2	1	1	7	5	12	0	3	3	3	0	1	2	3	0	0	1	1	0	0	2	2	0	0	2	2	0	0	0	0	0	3	2	3	0	1	3	2	3	0	0	1	2	0	0	0	0	0
1	4	2	1	3	2	2	4	2	2	3	2	0	0	0	2	0	0	0	2	0	0	0	2	0	0	0	2	0	0	0	0	0	2	2	3	0	1	2	2	3	0	0	1	2	0	0	0	0	0
4	4	1	2	1	1	1	4	2	3	3	3	0	0	2	2	0	0	2	1	0	0	2	2	0	2	2	2	0	1	2	2	0	3	2	2	0	2	0	0	0	0	0	0	0	0	0	0	0	0
2	2	1	1	1	1	1	8	1	3	3	1	0	0	3	1	1	0	1	2	0	0	2	2	1	0	3	3	1	0	0	0	0	3	2	2	0	2	0	0	0	0	0	0	0	0	0	0	0	0
6	4	2	2	4	2	2	6	3	3	3	3	2	2	3	2	1	1	2	2	0	2	1	2	0	2	2	2	0	2	2	1	0	3	2	2	0	1	3	2	2	1	2	1	1	0	2	bac	2	1
1	3	2	1	3	2	2	6	2	3	3	3	0	2	3	2	0	2	1	2	0	3	2	2	0	3	3	3	0	0	0	0	0	3	2	2	0	1	3	2	2	0	2	1	2	0	4	CS	2	1
6	4	2	2	4	3	2	9	3	3	3	3	0	2	3	2	0	2	1	2	0	2	2	2	0	2	2	2	0	2	2	1	0	3	2	2	0	1	3	2	2	0	2	1	2	0	3	cs	2	1
4	2	2	2	3	0	0	5	0	3	3	3	0	3	2	3	0	0	2	3	0	2	2	2	0	3	3	3	0	2	2	2	0	3	3	3	0	1	3	3	3	0	0	2	2	0	2	CS	0	1
1	4	2	1	1	3	3	7	0	3	3	3	0	1	2	2	0	1	2	2	0	1	2	3	0	0	2	1	0	0	0	0	0	3	3	3	0	1	3	2	3	0	0	2	2	0	0	0	0	1
6	3	2	2	3	2	2	3	0	3	3	3	0	1	2	2	0	0	2	2	0	0	2	1	0	1	2	2	0	0	2	1	0	2	2	2	0	1	1	1	2	0	0	0	2	0	1	bs	0	1
6	3	2	2	4	3	3	4	0	3	3	3	0	3	2	3	0	0	2	3	0	2	2	2	0	3	3	3	0	2	2	2	0	3	3	3	0	1	3	3	3	0	0	2	2	0	1	cs	0	1
2	5	2	1	4	3	2	7	3	3	3	3	1	0	3	2	0	0	1	2	0	0	2	2	0	0	2	2	0	0	0	0	0	3	2	2	0	1	2	3	3	0	3	3	3	0	2	cs	2	1
0	2	2	1	3	0	0	2	2	1	2	1	0	0	1	1	0	1	1	1	0	0	1	1	0	1	1	2	0	0	0	0	0	1	0	0	0	1	1	1	1	0	0	1	1	0	1	cs	1	1
1	2	1	1	3	3	4	2	5	3	3	3	0	0	2	3	0	0	2	2	0	0	2	2	0	1	2	3	0	0	3	2	0	2	3	3	0	1	3	3	3	0	1	2	3	0	0	0	0	3
4	5	1	2	4	4	3	9	3	2	2	2	0	2	2	3	0	2	2	2	0	2	2	3	0	3	3	2	0	2	2	3	0	3	3	2	0	1	3	3	2	0	2	2	2	0	2	CS	2	2
1	4	2	1	1	3	3	5	2	3	2	3	0	1	2	2	0	1	2	1	0	1	0	1	0	2	0	2	0	0	0	0	0	2	1	2	0	1	3	2	3	0	0	1	1	0	3	bs	0	0
1	3	1	1	3	0	0	6	0	3	3	3	0	0	0	1	0	0	0	0	0	1	0	2	0	3	3	3	0	0	0	0	0	0	0	0	0	2	0	0	0	0	0	0	0	0	2	bs	0	0
2	3	2	1	3	4	3	3	2	2	1	2	0	1	3	2	0	0	2	2	0	2	2	3	0	2	3	2	0	0	3	3	0	0	2	2	0	2	0	0	0	0	0	0	0	0	0	0	0	0
1	2	1	1	1	0	0	11	0	3	3	2	0	0	0	0	0	0	0	0	0	0	0	0	0	0	0	0	0	0	0	0	0	3	3	3	0	2	0	0	0	0	0	0	0	0	0	0	0	0
1	5	1	1	1	12	10	17	3	3	2	2	0	2	2	2	0	2	1	2	0	2	2	2	0	2	2	2	0	0	0	0	0	3	2	2	0	2	0	0	0	0	0	0	0	0	0	0	0	0
6	5	2	2	3	4	2	12	2	3	2	3	0	0	1	3	0	0	1	2	0	0	2	1	0	0	3	3	0	0	0	0	0	1	2	3	0	1	1	1	2	0	2	1	1	0	2	cs	0	1
1	5	2	1	4	4	2	8	3	3	2	3	0	2	3	1	0	0	3	2	0	0	1	2	0	0	2	3	0	0	0	1	0	1	0	1	0	1	2	1	2	0	0	3	3	0	3	cs	1	2
2	5	2	1	3	3	3	5	2	3	2	2	0	0	3	1	0	1	3	3	0	3	2	2	0	0	2	2	0	0	2	3	0	3	3	3	0	2	0	0	0	0	0	0	0	0	0	0	0	0
1	3	2	1	3	0	0	2	2	3	3	3	0	0	2	2	0	0	2	1	0	0	2	2	0	0	2	0	0	0	0	0	0	3	2	2	0	1	3	2	2	0	0	2	2	0	2	BS	0	0
1	5	1	1	4	5	3	3	0	3	3	3	0	3	2	3	0	0	2	3	0	0	3	3	0	3	3	3	0	0	0	0	0	2	2	2	0	1	3	3	3	0	0	2	2	0	1	cs	0	1
1	3	1	1	3	2	1	5	2	3	3	3	0	0	2	2	0	0	1	2	0	0	2	2	0	0	2	3	0	0	0	0	0	3	2	2	0	2	0	0	0	0	0	0	0	0	0	0	0	0
1	3	1	2	3	2	1	8	3	2	2	2	0	2	2	2	0	1	2	1	0	2	2	2	0	2	2	2	0	0	0	0	0	2	2	2	0	1	0	0	0	0	0	0	0	0	1	cs	0	1
2	2	2	1	3	0	0	7	1	3	2	2	0	0	2	1	1	2	1	1	0	1	2	2	0	0	2	2	0	0	0	1	0	3	3	3	0	1	3	3	3	0	2	3	3	0	3	cs	0	0
6	5	2	2	1	2	2	7	1	1	3	2	0	3	3	2	0	2	1	1	0	2	2	2	1	2	3	3	0	2	3	1	0	2	1	3	0	2	0	0	0	0	0	0	0	0	0	0	0	0
1	3	1	1	3	2	2	7	1	3	2	3	0	0	2	2	0	0	2	2	0	0	2	1	0	0	1	1	0	0	0	0	0	2	1	3	0	1	0	1	2	0	0	2	1	0	0	0	0	0
1	3	2	1	4	2	1	4	3	2	2	2	0	3	3	2	0	2	3	2	0	2	2	2	0	2	2	3	0	0	0	0	0	2	2	3	0	1	0	0	0	0	0	0	0	0	2	cs	0	1
1	3	1	1	3	3	2	9	2	3	3	2	0	2	2	3	0	2	2	2	0	2	3	3	0	2	2	3	0	0	0	0	0	3	3	2	0	1	0	0	0	0	2	3	2	0	1	cs	3	2
1	5	1	1	1	4	1	7	2	2	2	3	0	3	3	2	0	1	2	1	0	2	3	3	0	2	2	2	0	0	0	0	0	3	2	2	0	1	0	0	0	0	0	0	0	0	1	cs	0	2
1	5	2	1	4	3	2	7	4	1	2	2	0	2	1	1	0	1	1	1	0	2	2	2	0	2	2	3	0	0	0	0	0	2	2	3	0	1	2	2	3	0	3	1	2	0	3	cs	2	1
1	4	1	2	3	0	0	5	3	2	2	2	0	1	2	2	0	0	2	2	0	2	2	2	0	2	2	2	0	0	0	0	0	2	2	2	2	1	0	0	0	0	0	0	0	0	0	0	0	0
3	3	2	1	1	4	1	18	1	1	2	2	0	2	1	1	0	2	2	2	0	2	2	3	0	2	2	3	0	0	0	0	0	2	2	3	0	1	2	2	3	0	2	2	2	0	2	cs	2	1
1	3	1	1	4	0	0	2	4	3	3	3	0	0	2	2	0	0	2	1	0	0	2	2	0	0	2	0	0	0	0	0	0	3	2	2	0	1	2	1	0	0	0	2	2	0	0	0	0	0
1	2	1	1	1	0	0	12	2	3	3	2	0	2	2	2	0	1	2	1	0	2	2	1	0	2	3	2	0	0	0	0	0	3	2	2	0	2	0	0	0	0	0	0	0	0	0	0	0	1
1	3	1	1	4	0	0	5	0	3	3	3	0	0	1	2	0	3	0	3	0	0	1	2	0	0	2	3	0	0	0	0	0	3	0	3	0	2	0	0	0	0	0	0	0	0	3	cs	0	0
1	5	1	1	1	7	5	16	0	3	3	2	0	0	2	2	0	0	2	2	0	0	2	2	0	0	2	2	0	0	0	0	0	3	3	2	0	2	0	0	0	0	0	0	0	0	0	0	0	0
2	3	1	1	3	0	0	3	1	3	2	3	0	0	2	3	0	2	1	3	0	0	1	0	0	0	1	0	0	0	0	0	0	2	1	3	0	1	2	1	2	0	0	0	2	0	2	bs	0	1
2	5	2	1	1	5	3	3	2	1	2	3	0	0	2	2	0	0	1	2	0	0	2	2	0	0	2	2	0	0	0	2	0	2	3	3	0	1	2	2	2	0	2	3	3	0	3	cs	0	0
4	5	2	2	4	4	2	4	0	3	3	3	0	3	2	3	0	0	2	3	0	2	2	2	0	3	3	3	0	2	2	2	0	3	3	3	0	1	3	3	3	0	0	2	2	0	2	cs	0	1
6	4	2	2	3	6	3	4	1	2	2	1	0	0	3	1	0	0	1	1	0	0	3	3	0	2	2	3	0	0	0	0	0	1	3	2	0	1	2	1	3	0	2	3	1	0	2	cs	0	3
2	4	1	2	4	3	3	6	3	3	3	3	0	2	2	2	0	2	2	2	0	2	2	2	0	2	2	3	0	0	0	0	0	2	2	2	0	2	0	0	0	0	0	0	0	0	2	cs	0	2
1	3	1	1	4	3	3	4	0	3	3	3	0	3	2	3	0	0	2	3	0	2	2	2	0	3	3	3	0	2	2	2	0	3	3	3	0	1	3	3	3	0	0	2	2	0	1	cs	0	1
1	5	1	1	1	4	3	5	0	3	3	3	0	0	2	2	0	0	2	2	0	0	2	2	0	0	2	2	0	0	0	0	0	3	3	3	0	1	3	2	3	0	0	2	2	0	0	0	0	0
4	3	1	1	4	3	2	8	3	2	2	3	0	0	3	3	0	0	1	2	0	0	2	2	0	0	3	3	0	0	0	0	0	0	2	2	0	2	0	0	0	0	0	0	0	0	0	0	0	0
6	3	2	2	1	0	0	7	3	2	2	2	0	1	3	3	0	0	1	2	0	0	1	1	0	0	2	3	0	0	0	1	0	0	1	2	0	2	0	0	0	0	0	0	0	0	0	0	0	0
1	2	2	1	3	0	0	10	2	1	1	2	0	1	1	2	0	1	2	1	0	0	0	1	0	0	0	0	0	0	0	0	0	1	1	2	0	1	0	2	2	0	0	0	0	0	0	0	0	0
2	3	1	2	3	3	1	8	1	2	2	2	0	2	2	2	0	1	2	1	0	2	2	2	0	2	2	2	0	2	2	1	0	3	2	2	0	2	0	0	0	0	0	0	0	0	0	0	0	0
2	3	2	2	1	5	3	2	1	1	2	2	0	0	2	3	0	0	1	2	0	0	2	3	0	0	2	1	0	0	0	1	0	2	3	3	0	1	2	2	2	0	2	3	3	0	3	cs	0	0
4	5	2	2	4	3	3	4	0	3	3	3	0	3	2	3	0	0	2	3	0	2	2	2	0	3	3	3	0	2	2	2	0	3	3	3	0	1	3	3	3	0	0	2	2	0	1	cs	0	1
1	3	2	1	1	4	3	5	0	3	3	3	0	0	2	2	0	0	1	2	0	0	2	2	0	0	2	2	0	0	0	0	0	3	3	3	0	1	3	2	3	0	0	2	2	0	3	0	2	1
1	3	1	1	4	0	0	3	3	3	2	3	0	1	2	3	0	1	2	3	0	0	2	0	0	0	2	0	0	0	0	0	0	3	2	1	0	1	3	2	0	0	0	0	2	0	2	bs	0	1
3	2	1	1	3	0	0	5	2	3	3	3	0	1	1	3	0	2	2	3	0	1	3	2	0	0	2	2	0	0	0	0	0	2	2	2	0	1	0	0	2	0	0	2	2	0	4	bs	0	1
2	5	2	1	1	4	1	1	7	1	2	3	0	0	2	1	0	0	2	3	0	2	2	3	0	2	3	1	0	0	1	3	0	2	1	3	0	2	0	0	0	0	0	0	0	0	1	0	0	0
1	3	1	1	3	0	0	3	2	3	3	3	0	0	2	2	0	0	2	2	0	0	1	0	0	0	3	1	0	0	0	0	0	1	3	3	0	1	3	3	3	0	0	0	0	0	1	bh	0	3
1	4	2	1	1	4	3	9	2	1	3	2	0	2	1	1	0	2	1	1	0	2	2	2	0	3	2	2	0	0	0	0	0	2	2	3	0	1	2	2	3	0	3	3	2	0	0	0	2	1
5	3	2	1	3	2	2	15	2	1	3	3	0	2	1	1	0	2	1	1	0	2	2	2	0	3	3	2	0	0	0	0	0	2	2	3	0	1	2	2	3	0	2	1	2	0	2	cs	2	1
1	4	2	1	1	4	3	10	1	2	3	2	0	0	0	2	0	0	0	2	0	0	0	2	0	0	0	2	0	0	0	0	0	2	2	3	0	1	2	2	3	0	0	1	1	0	3	0	0	0
3	2	2	1	1	3	2	11	1	1	2	2	0	2	1	3	0	0	1	2	0	0	2	2	0	0	3	3	0	0	0	0	0	3	3	3	0	1	2	2	2	0	1	1	2	0	2	0	0	0
1	3	1	1	4	0	0	4	2	3	2	1	0	1	2	3	0	1	2	3	0	0	2	0	0	0	0	2	0	0	0	0	0	3	2	1	0	1	2	2	0	0	0	0	2	0	1	0	0	1
1	3	1	1	1	4	3	5	0	3	3	3	0	0	2	2	0	0	1	2	0	0	2	2	0	0	2	2	0	0	0	0	0	3	3	3	0	1	3	2	3	0	0	2	2	0	0	0	0	0
1	5	2	1	1	6	0	5	1	1	2	1	0	0	2	3	0	0	2	3	0	0	2	2	0	0	2	2	0	0	0	1	0	2	3	3	0	2	0	0	0	0	0	0	0	0	0	0	0	0
0	5	2	2	1	4	3	8	1	3	3	3	0	0	2	2	0	0	1	2	0	0	2	2	0	0	2	2	0	0	2	1	0	2	2	2	0	2	0	0	0	0	0	0	0	0	0	0	0	0
1	3	2	1	3	3	2	2	2	1	2	2	0	1	2	3	0	0	3	2	0	1	2	2	0	0	2	2	0	0	1	0	0	1	2	3	0	1	0	2	2	0	2	3	3	0	1	cs	0	1
1	3	1	1	3	0	0	7	2	2	3	2	0	0	2	3	0	2	3	3	0	0	2	3	0	0	2	2	0	0	0	1	0	3	3	2	0	2	0	0	0	0	0	0	0	0	0	0	0	0
2	3	1	1	3	0	0	7	0	1	1	1	0	1	1	1	0	1	1	1	0	1	1	1	0	1	1	1	0	0	0	0	0	0	0	0	0	1	2	2	2	0	1	1	1	0	3	cbs	0	0
6	3	2	2	3	3	3	7	1	3	3	3	0	3	2	2	0	1	2	3	0	2	1	2	0	3	3	2	0	2	2	1	0	3	2	2	0	1	3	2	2	0	2	1	2	0	2	cs	2	1
5	4	2	1	1	3	2	8	3	3	3	3	0	0	2	1	0	0	1	1	0	0	2	0	0	0	2	2	0	0	0	0	0	2	2	2	0	1	2	2	2	0	0	2	2	0	0	0	0	0
6	5	2	2	4	2	3	6	3	3	3	3	0	2	3	2	0	1	2	2	0	2	2	3	0	2	3	3	0	2	2	1	0	3	2	2	0	1	3	3	2	0	3	2	0	0	3	cs	2	1
1	2	2	1	3	0	0	5	3	1	1	1	0	1	1	1	0	1	1	1	0	1	1	1	0	1	1	1	0	0	0	0	0	1	1	1	0	1	1	1	1	0	1	1	1	0	3	cs	1	1
2	3	2	2	1	2	2	4	2	3	3	3	0	0	2	2	0	0	1	2	0	0	2	2	0	0	2	2	0	0	2	2	0	3	2	2	1	2	0	0	0	0	0	0	0	0	0	0	0	0
4	5	2	2	1	6	3	2	2	2	3	3	0	0	2	3	0	1	2	2	0	1	2	2	0	2	2	3	0	3	3	3	0	0	2	3	0	2	0	0	0	0	0	0	0	0	0	0	0	0
4	3	2	2	3	0	0	7	2	3	2	1	0	0	2	3	0	0	2	3	0	2	2	2	0	2	2	1	0	2	2	3	0	0	3	2	0	1	1	2	3	0	2	1	1	0	4	0	0	3
3	3	1	2	3	0	0	6	2	3	3	2	0	1	1	1	0	1	1	1	0	2	1	1	0	2	1	1	0	1	1	1	0	3	3	3	0	1	3	3	3	0	1	1	1	0	0	bs	0	2
1	3	1	1	3	5	2	10	2	3	3	3	0	2	2	2	0	2	2	2	0	2	2	2	0	2	3	3	0	0	0	0	0	3	2	2	0	2	0	0	0	0	0	0	0	0	0	cs	0	0
4	3	2	2	3	3	2	4	2	3	3	3	0	2	3	2	0	1	2	2	0	2	1	2	0	2	2	3	0	2	2	1	0	3	2	2	0	1	3	3	2	0	3	3	2	0	2	b	2	1
1	3	2	1	1	4	3	5	0	3	3	3	0	0	2	2	0	0	0	2	0	0	2	2	0	0	2	2	0	0	0	0	0	3	3	3	0	1	3	2	3	0	0	2	2	0	0	0	0	1
2	2	1	1	3	0	0	10	0	3	3	3	0	0	0	2	0	3	0	3	0	1	0	2	0	0	2	3	0	0	0	0	0	3	0	3	0	2	0	0	0	0	0	0	0	0	1	cs	0	0
1	2	1	1	3	0	0	5	1	3	3	3	0	2	3	3	0	1	2	3	0	0	2	2	0	1	2	3	0	0	0	0	0	3	2	3	0	2	0	0	0	0	0	0	0	0	4	bs	1	2
2	2	2	1	3	0	0	6	1	1	2	3	0	2	1	1	0	3	2	3	0	1	2	3	0	2	2	3	0	2	2	3	3	2	1	1	0	1	2	3	2	0	0	2	2	0	2	0	0	2
1	2	1	1	3	2	2	7	0	3	2	3	0	0	2	2	0	0	2	2	0	0	2	2	0	0	2	1	0	0	2	2	0	0	0	0	0	2	2	1	3	0	1	1	0	0	0	0	0	1
5	3	2	1	3	1	1	7	2	1	2	2	0	2	1	1	0	2	2	1	0	2	1	2	0	2	2	2	0	0	0	0	0	2	2	3	0	1	3	2	2	0	2	2	2	0	2	cs	2	1
1	2	1	1	3	0	0	6	0	3	3	3	0	3	2	3	0	0	0	3	0	0	2	0	0	0	2	0	0	0	0	0	0	2	2	3	0	2	0	0	0	0	0	0	0	0	3	bs	0	2
4	5	2	2	4	8	3	15	0	3	3	3	0	2	2	2	0	2	2	3	0	2	3	3	0	2	2	2	0	2	2	2	0	3	2	2	0	1	2	2	2	0	2	2	3	0	2	cs	2	2
2	3	2	2	3	3	3	5	1	3	3	3	0	0	2	3	0	0	3	2	0	0	2	2	0	1	2	3	0	0	3	2	1	2	3	3	0	1	3	3	3	0	1	2	3	0	3	0	0	3
4	4	2	2	1	7	3	11	1	2	2	0	0	2	2	3	0	2	2	2	0	2	2	2	0	3	3	2	0	2	2	3	0	2	3	3	0	1	2	2	3	0	2	3	3	0	2	cs	2	1
1	5	1	1	3	5	1	4	0	3	3	3	0	3	2	3	0	0	2	3	0	2	2	2	0	3	3	3	0	2	2	2	0	3	3	3	0	1	3	3	3	0	0	2	2	0	1	cs	0	1
2	3	1	1	1	1	1	4	2	3	3	3	0	0	2	2	0	0	1	2	0	0	2	2	0	0	2	2	0	0	0	0	0	3	2	2	0	2	0	0	0	0	0	0	0	0	0	0	0	0
1	5	2	1	1	7	4	14	0	3	3	2	0	0	2	0	0	0	1	0	0	0	2	1	0	0	2	2	0	0	0	0	0	3	2	2	0	1	3	2	2	0	0	1	0	0	0	0	0	0
1	3	1	1	1	1	1	2	2	3	3	3	0	0	2	3	0	0	1	2	0	0	2	2	0	0	2	2	0	0	0	0	0	3	2	2	0	2	0	0	0	0	0	0	0	0	0	0	0	0
1	2	1	1	1	1	2	4	1	3	3	3	0	3	3	1	0	0	1	2	0	0	2	2	0	0	2	2	0	0	0	0	0	3	2	2	0	2	0	0	0	0	0	0	0	0	0	0	0	0
1	3	1	1	4	3	2	7	3	3	2	3	0	1	2	3	0	1	2	3	0	0	2	0	0	0	2	0	0	0	0	0	0	3	2	1	0	1	2	2	0	0	0	0	2	0	1	0	0	0
[truncated: 47 more columns]

## Sheet: Munka1
Tribe	Age	Gender	Religion	Education	No. Kid	With you	Household	Income	2.break	2.lunch	2.supper	2.snack	3. break	3. lunch	3. supper	3. snack	4. break	4. lunch	4. supper	4. snack	5. break	5. lunch	5. supper	5. snack	6. break	6. lunch	6. supper	6. snack	7. break	7. lunch	7. supper	7. snack	8. break	8. lunch	8. supper	8. snack	9. cook	10. break	10. lunch	10. supper	10. snack	11. break	11. lunch	11. supper	11. snack	Finish try	Finish fav	14. break	14. lunch
1	3	1	1	4	0	0	7	2	2	2	3	0	1	2	3	0	1	2	3	0	1	1	1	0	0	1	2	0	0	0	0	0	2	2	3	0	2	0	0	0	0	0	0	0	0	2	cs	1	2
1	4	1	1	3	0	0	5	2	3	2	3	0	0	2	3	0	0	2	3	0	0	2	1	0	0	2	1	0	0	0	0	0	1	2	3	0	2	0	0	0	0	0	0	0	0	2	cs	0	2
1	2	1	1	3	0	0	5	1	3	2	3	0	1	2	3	0	1	2	3	0	1	1	2	0	0	2	2	0	0	0	0	0	3	2	3	0	2	0	0	0	0	0	0	0	0	2	cs	0	1
1	3	1	1	3	0	0	5	2	3	3	3	0	1	2	3	0	1	2	3	0	0	2	1	0	0	1	2	0	0	0	0	0	3	2	3	0	2	0	0	0	0	0	0	0	0	2	bs	0	2
1	3	2	1	3	2	2	10	2	3	2	3	0	1	2	3	0	1	2	3	0	0	1	2	0	0	1	1	0	0	0	0	0	2	3	3	0	1	2	2	3	0	0	2	3	0	2	bs	0	2
1	4	2	1	3	4	4	10	2	3	3	2	0	1	2	3	0	1	2	3	0	1	2	2	0	0	2	2	0	0	0	0	0	2	2	3	0	1	2	2	3	0	0	2	3	0	2	bs	0	2
1	3	1	1	4	0	0	5	2	3	3	3	0	0	2	3	0	0	2	3	0	0	2	1	0	0	2	3	0	0	0	0	0	2	2	3	0	2	0	0	0	0	0	0	0	0	1	cs	0	2
0	4	2	2	4	4	3	7	3	3	2	3	0	0	2	3	0	0	3	3	0	0	2	2	0	0	2	3	0	0	2	2	0	2	2	3	0	1	3	2	3	0	0	2	3	0	2	cs	0	2
1	4	2	1	1	7	7	10	1	3	2	3	1	0	2	3	0	0	2	2	0	0	2	2	0	0	2	2	0	0	0	0	0	0	0	3	0	1	3	2	3	0	0	2	3	0	2	cs	0	2
0	3	1	2	3	2	2	9	2	3	2	3	0	2	2	3	0	2	2	1	0	1	2	2	0	2	3	2	2	0	2	1	0	3	2	3	0	1	3	2	3	0	0	2	3	0	2	bs	1	2
2	3	1	1	3	0	0	10	1	0	2	3	0	0	2	2	0	1	2	3	0	0	2	2	0	0	2	2	0	0	0	0	0	3	2	3	0	1	2	2	3	0	0	2	3	0	1	bs	1	2
3	4	2	2	3	5	4	11	1	3	2	3	0	2	2	3	0	0	2	3	0	0	2	3	0	2	2	3	0	0	2	0	0	2	2	3	0	1	3	2	3	0	0	2	3	0	2	cs	0	2
1	3	1	2	3	0	0	4	2	3	2	3	0	0	2	3	0	0	2	3	0	0	2	2	0	0	2	3	0	0	2	2	0	3	2	3	0	2	0	0	0	0	0	0	0	0	2	bs	0	2
0	3	1	2	3	0	0	8	2	3	2	3	0	2	3	3	0	0	2	3	0	1	2	0	0	2	1	2	0	0	1	1	0	2	2	3	0	1	3	2	3	0	0	0	2	0	1	bs	0	2
1	4	2	1	2	4	4	11	2	3	3	3	0	0	2	3	0	0	2	3	0	0	1	1	0	0	2	3	0	0	0	0	0	2	2	3	0	1	3	2	3	0	0	2	3	0	2	cs	0	1
0	4	1	2	4	5	3	12	2	3	2	3	0	0	2	3	0	0	2	3	0	0	1	1	0	0	2	3	0	0	1	1	0	3	2	3	0	2	0	0	0	0	0	0	0	0	2	cs	0	2
0	3	2	2	4	0	0	15	1	2	3	3	0	0	2	3	0	0	0	3	0	0	0	2	0	0	0	3	0	0	0	0	0	3	3	3	0	1	3	3	3	3	0	2	3	3	3	cs	2	2
1	2	1	1	2	1	1	5	1	3	3	0	1	0	2	0	0	0	0	0	0	0	2	0	0	0	3	0	0	0	0	0	0	2	1	0	1	2	2	0	0	0	0	0	0	0	1	cs	0	1
1	4	1	1	2	2	2	4	2	2	2	3	0	0	2	2	0	0	0	2	0	0	0	2	0	0	1	1	0	0	0	0	0	3	3	3	3	1	1	0	3	0	0	0	0	0	1	bs	0	0
1	3	1	1	3	0	0	4	2	3	3	3	0	0	2	0	0	0	0	2	0	0	1	2	0	0	1	2	0	0	0	0	0	3	2	3	1	1	2	1	1	0	0	2	2	1	1	cs	0	0
1	4	2	1	2	5	3	12	2	3	2	3	0	0	2	3	0	0	2	3	0	0	1	1	0	0	1	1	0	0	0	0	0	3	3	3	0	1	2	2	3	0	0	1	2	0	2	cs	0	1
1	3	1	1	3	0	0	7	1	3	3	3	0	0	2	2	0	0	1	2	0	0	2	1	0	0	1	1	0	0	0	0	0	2	2	3	0	2	0	0	0	0	0	0	0	0	2	cs	0	1
1	5	2	1	1	9	0	12	2	3	3	3	0	0	2	1	2	0	1	1	0	0	0	0	0	0	2	3	0	0	0	0	0	3	3	3	0	1	2	3	3	0	0	2	0	0	2	bs	0	0
1	3	1	1	3	2	2	8	2	3	3	3	0	0	1	2	0	0	1	2	0	0	2	3	0	0	2	2	0	0	0	0	0	2	2	3	0	1	2	1	3	0	0	1	2	0	2	cs	0	2
1	3	1	1	3	2	2	11	1	3	3	3	0	1	2	3	0	0	2	2	0	0	1	2	0	0	2	2	0	0	0	0	0	2	2	3	0	2	0	0	0	0	0	0	0	0	2	cs	0	2
1	3	1	1	4	0	0	9	2	3	3	3	0	0	2	3	0	0	2	3	0	0	1	1	0	0	1	2	0	0	0	0	0	3	2	3	0	2	0	0	0	0	0	0	0	0	2	bs	0	1
1	3	1	1	4	0	0	30	1	2	2	3	0	0	1	1	1	0	1	1	0	0	1	1	0	0	1	1	0	0	0	0	0	2	3	3	0	2	0	0	0	0	0	0	0	0	2	cs	0	0
1	3	1	1	1	0	0	11	1	3	3	3	0	0	0	3	0	0	0	0	0	0	0	0	0	0	2	2	0	0	0	0	0	3	0	3	0	2	0	0	0	0	0	0	0	0	1	bs	0	0
1	3	1	1	3	0	0	12	1	3	3	3	0	0	3	2	0	0	2	0	0	0	2	2	0	0	3	2	0	0	0	0	0	3	2	3	0	2	0	0	0	0	0	0	2	0	1	bs	0	2
1	3	2	1	1	2	2	3	1	2	3	3	0	0	1	1	0	0	0	1	0	0	0	1	0	0	1	0	0	0	0	0	0	3	0	3	0	1	3	0	3	0	0	0	0	0	2	bs	0	0
1	3	1	1	3	2	2	4	1	1	2	2	1	2	2	2	0	1	2	0	0	2	3	2	0	0	2	2	0	0	0	0	0	0	0	3	0	2	0	0	0	0	0	0	0	0	3	cs	0	0
1	3	1	2	4	0	0	8	1	3	3	3	0	2	2	1	0	1	1	0	0	2	2	2	0	0	0	0	0	2	1	0	0	3	2	3	0	1	3	2	2	0	0	2	1	0	1	bs	0	1
1	3	1	1	3	1	1	3	1	3	3	3	0	0	1	2	0	0	0	0	0	0	0	0	0	0	1	2	0	0	0	0	0	0	0	3	0	2	0	0	0	0	0	0	0	0	1	cs	0	0
4	4	1	2	1	0	0	8	3	3	3	3	0	0	1	1	0	0	1	2	0	0	0	0	0	0	2	0	0	0	0	0	0	0	0	0	0	2	0	0	0	0	0	0	0	0	0	0	0	0
5	2	1	1	1	0	0	13	1	3	3	3	0	0	0	0	0	0	0	0	0	0	0	0	0	0	0	0	0	0	0	0	0	0	0	0	0	2	0	0	0	0	0	0	0	0	0	0	0	0
4	2	2	1	3	0	0	3	1	3	3	3	0	0	2	1	1	0	0	0	0	0	2	2	1	0	2	3	0	0	0	0	0	3	3	3	0	2	0	0	0	0	0	0	0	0	0	0	0	0
1	3	2	1	3	0	0	12	2	3	3	3	0	0	2	1	0	0	2	1	0	0	3	3	0	0	2	2	0	0	0	0	0	0	0	0	0	2	0	0	0	0	0	0	0	0	1	bs	0	0
1	2	2	1	1	2	2	13	1	3	2	3	0	0	0	0	0	0	0	0	0	0	0	0	0	0	2	3	0	0	0	0	0	3	2	3	0	1	3	3	3	0	0	2	2	0	2	0	0	0
0	3	2	2	2	0	0	16	1	3	3	3	0	0	2	3	0	0	0	0	0	0	2	3	0	0	2	3	0	0	0	0	0	3	3	3	0	2	0	0	0	0	0	0	0	0	2	0	0	0
2	4	1	1	4	3	3	6	3	3	3	3	0	0	1	3	0	0	1	2	0	0	1	1	0	0	2	3	0	0	0	0	0	2	0	3	0	2	0	0	0	0	0	0	0	0	2	cs	0	1
1	5	1	1	3	4	4	6	2	3	3	3	0	0	2	2	0	0	1	1	0	0	0	0	0	0	1	1	0	0	0	0	0	0	0	0	0	2	0	0	0	0	0	0	0	0	3	bs	0	0
1	3	1	1	4	0	0	10	1	2	3	3	0	0	2	2	0	0	0	0	0	0	2	2	0	0	2	1	0	0	0	0	0	2	0	2	0	2	0	0	0	0	0	0	0	0	3	bs	0	0
0	3	1	2	1	0	0	12	1	3	3	3	0	0	2	2	0	0	1	1	0	0	0	0	0	0	1	1	0	0	0	0	0	0	0	0	0	1	0	0	1	0	0	0	0	0	0	0	0	0
5	4	2	1	3	4	3	12	2	3	2	3	0	0	2	4	0	0	0	0	0	0	0	0	0	0	2	3	0	0	0	0	0	3	3	3	0	1	3	3	3	0	0	2	3	0	2	0	0	0
0	4	2	1	2	4	4	10	1	3	3	3	0	0	2	3	0	0	0	0	0	0	2	2	0	0	2	3	0	0	0	0	0	3	0	3	0	1	3	0	3	0	0	0	3	0	1	0	0	0
1	3	1	1	4	0	0	13	1	3	2	3	0	0	2	1	0	0	1	1	0	0	2	1	0	0	2	0	0	0	0	0	0	3	1	3	0	2	0	0	0	0	0	0	0	0	2	cs	0	0
1	3	2	1	3	0	0	6	1	3	3	3	0	0	3	2	0	0	3	3	0	0	2	0	0	0	2	2	0	0	0	0	0	3	3	3	3	1	3	3	3	0	0	2	3	0	1	bs	0	0
1	3	1	1	4	0	0	21	1	3	3	3	0	0	2	1	0	0	0	1	0	0	0	0	0	0	0	0	0	0	0	0	0	0	0	3	0	2	0	0	0	0	0	0	0	0	4	bp	0	0
1	3	1	1	4	0	0	10	2	1	3	2	0	0	2	1	0	0	2	1	0	0	2	1	0	0	0	0	0	0	0	0	0	1	2	2	0	2	0	0	0	0	0	0	0	0	1	cs	0	1
1	3	1	1	1	0	0	6	1	3	3	3	0	0	0	3	0	0	0	0	0	0	0	0	0	0	0	3	0	0	0	0	0	3	3	3	0	1	3	3	3	0	0	0	0	0	1	0	0	0
1	4	1	1	4	3	3	4	3	3	3	3	0	0	3	2	0	0	3	2	0	0	0	0	0	0	2	2	0	0	0	0	0	3	2	3	0	2	0	0	0	0	0	0	0	0	2	bs	0	0
1	2	2	1	3	0	0	8	2	3	3	2	0	3	3	2	0	3	3	1	0	0	1	0	0	3	0	2	0	0	0	0	0	0	0	1	0	1	1	0	0	0	1	0	0	0	2	cs	0	0
1	3	2	1	3	0	0	10	1	3	3	3	0	0	0	0	0	0	0	0	0	0	0	0	0	0	0	0	0	0	0	0	0	3	3	3	0	1	3	3	3	0	2	2	2	0	0	0	0	0
1	3	1	1	4	0	0	8	2	3	1	3	0	0	0	0	0	0	0	0	0	0	0	0	0	0	0	0	0	0	0	0	0	3	0	3	0	2	0	0	0	0	0	0	0	0	0	0	0	0
1	3	2	1	2	2	2	6	1	3	3	3	0	0	2	2	0	0	0	2	0	0	0	0	0	0	2	2	0	0	0	0	0	2	3	3	0	1	3	3	3	0	0	2	3	0	2	cs	0	0
0	3	2	2	3	0	0	12	2	3	3	3	0	2	3	3	0	0	0	0	0	1	2	1	0	1	3	3	0	0	0	0	0	1	0	2	0	1	1	0	2	0	0	0	2	0	1	cs	1	0
0	2	1	2	3	0	0	12	2	3	3	3	0	2	3	3	0	0	0	0	0	1	2	1	0	1	3	3	0	0	0	0	0	1	0	2	0	1	1	0	2	0	0	0	2	0	1	cs	0	0
1	3	1	1	3	3	3	15	2	3	3	3	0	2	3	3	0	0	0	0	0	0	0	0	0	1	2	1	1	0	0	0	0	1	0	2	0	1	1	0	2	0	0	0	2	0	1	cs	2	0
1	2	2	1	3	0	0	12	1	3	3	3	0	0	2	3	0	0	0	0	0	0	2	0	0	0	2	3	0	0	0	0	0	3	3	3	0	1	3	3	3	0	0	2	3	0	1	0	0	0
1	3	1	1	3	0	0	10	1	3	2	3	0	0	2	3	0	0	0	0	0	0	2	1	0	0	0	2	0	0	0	0	0	3	0	3	0	2	0	0	0	0	0	0	0	0	2	0	0	0
3	3	2	1	3	2	2	10	2	1	2	2	0	1	2	2	0	0	2	2	0	0	2	2	0	0	0	0	0	0	0	0	0	1	2	2	0	1	2	2	2	0	0	2	2	0	1	0	0	1
0	4	1	1	4	1	1	5	3	2	2	2	0	1	3	3	0	0	2	2	0	0	2	2	0	0	2	2	0	0	0	0	0	2	2	2	0	2	0	0	0	0	0	0	0	0	2	bs	0	0
1	2	1	1	3	0	0	15	1	0	2	2	0	0	2	2	0	0	2	2	0	0	0	2	0	0	2	0	0	0	0	0	0	0	2	2	0	2	0	0	0	0	0	0	0	0	1	0	0	0
1	3	1	1	3	0	0	2	1	0	3	3	0	0	3	3	0	0	0	3	0	0	0	0	0	0	0	0	0	0	0	0	0	0	0	2	0	2	0	0	0	0	0	0	0	0	2	cs	0	0
1	4	2	1	2	3	3	10	3	3	3	3	0	0	2	3	0	0	0	0	0	0	0	0	0	0	0	3	0	0	0	0	0	3	3	3	3	1	3	3	3	0	0	0	3	0	1	cs	0	0
1	3	2	1	3	0	0	6	1	3	3	3	0	0	0	0	0	0	0	0	0	0	0	0	0	0	0	0	0	0	0	0	0	3	3	3	0	1	3	3	3	0	0	0	0	0	0	0	0	0
1	3	2	2	3	0	0	8	1	3	3	3	0	0	3	3	0	0	2	1	0	0	2	1	0	0	3	2	0	0	0	0	0	0	3	3	0	1	0	3	3	0	0	3	3	0	2	bs	0	0
1	3	1	1	4	0	0	10	2	2	3	1	0	2	2	1	0	0	2	1	0	0	2	1	0	0	0	0	0	0	0	0	0	2	2	1	0	2	0	0	0	0	0	0	0	0	2	bs	0	2
5	2	1	1	3	0	0	16	1	3	2	3	0	2	1	2	0	0	1	3	0	1	2	0	0	0	0	0	0	0	0	0	0	3	3	3	0	2	0	0	0	0	0	0	0	0	1	bs	0	0
1	2	2	1	3	0	0	8	0	3	3	3	0	0	3	3	0	0	3	2	0	0	3	3	0	0	2	3	0	0	0	0	0	3	2	3	0	2	0	0	0	0	0	0	0	0	2	cs	0	0
1	3	1	2	3	0	0	4	1	3	3	3	0	0	2	3	0	0	2	3	0	0	0	3	0	0	1	1	0	0	0	0	0	3	3	3	0	2	0	0	0	0	0	0	0	0	2	cs	0	1
1	3	2	1	2	2	2	11	1	3	3	3	0	0	3	3	0	0	0	0	0	0	3	3	0	0	2	2	0	0	0	0	0	3	3	3	0	1	3	3	3	0	0	0	0	0	2	cs	0	0
1	3	2	1	3	0	0	8	2	3	3	3	0	0	3	3	0	0	0	3	0	0	0	0	0	0	3	2	0	0	0	0	0	3	3	3	0	2	0	0	0	0	0	0	0	0	2	cs	0	0
1	3	1	1	3	0	0	12	2	3	3	3	0	0	0	0	0	0	0	0	0	0	0	0	0	0	0	0	0	0	0	0	0	3	3	3	0	2	0	0	0	0	0	0	0	0	0	0	0	0
5	3	2	1	1	0	0	8	1	3	3	3	0	0	2	3	0	0	0	0	0	0	2	2	0	0	2	2	0	0	0	0	0	3	3	3	0	1	3	3	3	0	0	2	3	0	2	bs	0	0
1	3	2	1	3	0	0	8	2	3	3	3	0	0	2	3	0	0	0	0	0	0	0	0	0	0	0	3	0	0	0	0	0	3	3	3	0	1	3	3	3	0	0	2	3	0	2	0	0	0
4	3	2	1	2	0	0	6	1	3	3	3	0	0	0	0	0	0	0	0	0	0	0	0	0	0	0	0	0	0	0	0	0	0	0	0	0	2	0	0	0	0	0	0	0	0	0	0	0	0
1	2	1	1	3	0	0	8	1	1	3	3	0	0	2	2	0	0	2	2	0	0	2	2	0	0	2	1	0	0	0	0	0	1	2	2	0	2	0	0	0	0	0	0	0	0	1	bs	0	1
1	4	1	1	1	2	2	12	3	1	2	2	0	1	2	2	0	0	0	2	0	0	2	1	0	0	2	2	0	0	0	0	0	2	2	2	0	2	0	0	0	0	0	0	0	0	0	0	0	1
1	3	2	1	3	0	0	10	2	1	2	1	1	0	2	1	0	0	2	0	0	0	2	2	0	0	2	1	0	0	0	0	0	0	2	2	0	1	0	2	2	0	0	2	2	0	1	cs	0	0
1	3	2	2	2	2	2	10	1	3	3	3	0	0	3	3	0	0	2	2	0	0	0	3	0	0	2	3	0	0	0	0	0	3	3	3	0	1	3	3	3	0	0	2	3	0	2	cs	0	0
1	3	2	1	1	0	0	10	1	3	3	3	0	0	0	0	0	0	0	0	0	0	0	0	0	0	0	0	0	0	0	0	0	0	0	0	0	2	0	0	0	0	0	0	0	0	0	0	0	0
1	4	1	1	2	4	4	15	2	2	3	3	0	1	2	3	0	0	2	1	0	0	2	1	0	0	1	1	0	0	0	0	0	2	2	3	0	2	0	0	0	0	0	0	0	0	2	cs	0	1
1	4	2	1	1	6	4	14	2	3	3	3	0	0	2	3	0	0	0	0	0	0	0	0	0	0	0	0	0	0	0	0	0	3	3	3	0	1	3	3	3	0	0	2	1	0	0	0	0	0
5	3	2	1	2	0	0	4	1	3	3	3	0	0	2	4	0	0	0	0	0	0	0	0	0	0	2	3	0	0	0	0	0	3	3	3	0	1	3	3	3	0	0	2	3	0	0	0	0	0
1	1	2	1	2	0	0	10	1	3	3	3	0	0	2	3	0	0	0	0	0	0	0	0	0	0	2	3	0	0	0	0	0	3	0	3	0	2	0	0	0	0	0	0	0	0	0	0	0	0
1	3	2	1	3	0	0	10	1	3	3	3	0	0	3	3	0	0	2	3	0	0	0	0	0	0	2	3	0	0	0	0	0	3	3	3	0	1	3	3	3	0	3	3	3	0	1	0	0	0
2	3	1	1	1	1	1	4	2	3	2	3	0	1	2	3	0	0	2	0	0	0	2	0	0	0	2	0	0	0	0	0	0	3	2	1	0	1	2	2	0	0	0	0	2	0	1	0	0	1
3	3	1	1	3	0	0	7	0	3	3	3	0	3	2	3	0	2	2	3	0	2	2	2	0	3	3	3	0	0	0	0	0	3	3	3	0	1	3	3	3	0	0	2	2	0	1	cs	0	1
4	3	2	2	1	2	2	6	3	3	3	3	0	3	3	3	0	1	2	2	0	2	1	2	0	2	2	3	0	3	2	2	0	3	2	2	0	1	3	2	2	0	2	1	2	0	1	cs	0	1
4	4	2	2	3	3	2	7	2	3	3	3	0	2	3	2	0	1	2	2	0	2	1	2	0	2	2	3	0	2	2	1	0	3	2	2	1	1	3	3	2	0	2	1	2	0	2	bac	0	1
1	3	1	1	4	1	1	4	3	3	2	3	0	1	3	3	0	1	2	3	0	0	2	0	0	0	2	0	0	0	0	0	0	3	2	1	0	1	0	0	2	0	0	0	2	0	2	0	0	1
4	2	2	2	3	0	0	7	3	2	2	3	0	2	2	3	0	2	1	1	0	2	2	2	0	2	2	2	0	1	1	2	0	2	2	3	0	1	2	2	3	0	2	2	2	0	1	cs	0	0
4	5	2	2	1	1	2	7	1	3	3	3	0	2	2	3	0	1	2	2	0	2	1	2	0	2	2	3	0	0	0	2	0	3	2	2	0	1	3	2	2	0	2	1	2	0	2	bacon	1	1
4	4	2	2	4	2	3	7	3	3	3	3	0	2	2	3	0	1	2	2	0	2	1	2	0	2	2	2	0	0	0	2	0	3	2	2	0	1	3	2	2	0	2	1	2	0	1	cs	1	1
6	4	2	2	3	2	2	7	3	3	3	3	0	2	3	3	0	1	2	2	0	2	1	3	0	1	2	2	0	0	1	1	0	3	2	2	0	1	3	2	2	0	2	1	2	0	3	bacon	0	1
2	2	2	1	3	0	0	2	0	3	3	3	0	0	2	3	0	0	2	3	0	0	1	2	0	0	2	3	0	0	0	0	0	3	2	3	0	1	2	2	3	0	0	1	3	0	1	cs	0	0
4	5	2	2	4	1	1	4	4	3	3	3	2	2	3	3	0	1	2	2	0	2	1	2	0	2	2	3	0	0	2	1	0	3	2	2	0	1	3	2	2	0	2	1	2	0	1	cs	1	1
1	3	1	1	1	9	5	15	0	3	3	3	2	0	3	3	0	0	2	2	0	0	2	2	0	0	3	3	0	0	0	0	0	3	2	2	0	2	0	0	0	0	0	0	0	0	3	cs	0	0
2	5	2	1	1	1	1	5	1	3	3	3	0	0	3	3	0	0	2	3	0	0	2	2	0	0	2	3	0	0	0	0	0	3	2	2	0	2	0	0	0	0	0	0	0	0	0	0	0	0
5	4	1	1	1	5	3	10	3	3	3	3	0	0	2	2	0	0	1	2	0	0	2	1	0	0	2	2	0	0	0	0	0	2	2	2	0	2	0	0	0	0	0	0	0	0	0	0	0	0
1	2	2	2	3	0	0	11	2	3	3	3	0	0	3	3	0	0	0	0	0	0	3	3	0	0	3	2	0	0	0	0	0	3	3	3	0	1	3	3	3	0	2	2	2	0	1	bs	0	0
5	3	1	1	1	1	2	5	2	2	3	3	0	1	2	3	0	1	1	1	0	0	2	2	0	0	2	2	0	0	0	0	0	2	2	3	0	1	2	2	3	0	0	2	3	0	2	cs	0	1
5	3	2	1	4	2	2	6	3	1	2	2	0	1	2	2	0	1	2	2	0	0	1	1	0	0	1	1	0	0	0	0	0	0	2	2	0	1	0	2	2	0	0	2	2	0	0	0	0	0
1	3	2	1	3	3	1	8	1	3	2	3	0	3	2	3	0	3	2	2	0	0	2	2	0	0	2	3	0	0	0	0	0	2	2	3	0	1	3	2	2	0	2	2	3	0	1	cs	0	1
5	3	2	1	3	0	0	6	1	3	3	2	0	0	2	2	0	0	1	2	0	0	1	1	0	0	2	2	0	0	0	0	0	2	2	2	0	1	2	2	2	0	0	1	2	0	0	0	0	0
4	5	2	2	3	1	2	5	1	3	3	3	0	0	2	3	0	0	2	2	0	0	1	2	0	0	2	3	0	0	0	2	0	3	2	2	0	1	3	2	2	0	0	1	2	0	0	0	0	0
1	4	1	1	1	5	3	2	1	3	3	3	0	0	3	3	0	0	1	3	0	0	2	2	0	0	3	3	0	0	0	0	0	2	2	3	0	2	0	0	0	0	0	0	0	0	0	0	0	0
4	4	1	2	1	4	1	6	3	3	2	3	0	1	2	2	0	1	2	2	0	0	1	1	0	0	2	2	0	0	1	1	0	2	2	2	0	2	0	0	0	0	0	0	0	0	0	0	0	0
2	3	2	1	3	1	2	5	3	1	2	2	0	0	1	1	0	0	1	1	0	0	0	0	0	0	0	0	0	0	0	0	0	1	1	1	1	1	2	2	2	0	2	2	2	0	2	cs	0	0
6	3	2	2	3	3	3	10	3	3	3	3	0	2	3	3	0	2	2	3	0	2	2	3	0	0	2	3	0	0	0	2	0	2	3	3	0	1	2	2	3	0	0	2	2	0	2	cs	0	1
4	3	2	2	1	0	0	7	2	3	3	3	0	2	2	3	0	2	2	3	0	0	2	2	0	0	2	2	0	0	0	0	0	3	2	3	0	1	2	2	3	0	2	2	3	0	3	cs	0	2
1	5	2	1	3	6	3	4	1	3	3	3	0	0	2	2	0	0	1	1	0	0	1	2	0	0	2	2	0	0	0	0	0	3	3	3	0	1	3	3	3	0	0	1	2	0	0	0	0	0
4	5	2	2	4	5	3	9	4	2	2	3	0	2	2	2	0	1	2	2	0	0	2	3	0	0	2	0	0	0	1	0	0	2	2	2	0	1	2	2	2	0	2	2	2	0	3	cs	0	1
1	4	1	1	1	4	3	5	2	3	3	2	0	0	2	2	0	0	0	2	0	0	2	2	0	0	2	1	0	0	0	0	0	0	0	0	0	2	0	0	0	0	0	0	0	0	1	0	0	1
6	5	2	2	3	0	0	6	0	3	3	3	0	3	3	3	0	0	2	3	0	2	2	2	0	3	3	3	0	0	1	1	0	3	3	3	0	1	3	3	3	0	1	2	2	0	1	cs	0	1
1	3	1	1	3	1	1	7	0	3	2	3	0	0	2	2	0	0	2	2	0	0	2	1	0	0	1	1	0	0	0	0	0	2	1	3	0	1	0	1	2	0	0	3	2	0	0	0	0	0
2	2	1	1	3	2	2	7	1	2	2	3	0	2	2	3	0	1	2	2	0	0	1	3	0	0	2	2	0	0	0	0	0	2	3	3	0	2	0	0	0	0	0	0	0	0	0	0	0	0
4	3	2	2	1	2	1	4	2	3	3	3	0	2	3	3	0	0	2	2	2	2	1	3	0	0	2	2	0	0	1	1	0	3	3	2	0	1	2	2	2	0	1	1	2	0	1	cs	0	1
2	5	2	2	1	7	3	5	1	1	2	3	0	0	3	3	0	0	3	3	0	0	2	3	0	0	2	2	0	0	0	0	0	1	2	3	0	1	2	2	3	0	2	2	2	0	1	cs	2	2
1	5	2	1	1	4	3	12	0	1	3	3	0	1	3	3	0	0	2	1	0	0	2	2	0	0	3	3	0	0	0	0	0	1	2	3	0	2	0	0	0	0	0	0	0	0	0	0	0	0
3	5	2	2	3	5	3	3	1	3	3	3	0	3	2	3	0	0	2	3	0	2	2	2	0	3	3	3	0	0	2	1	0	3	3	3	0	1	3	3	3	0	0	2	2	0	1	cs	0	1
3	3	2	2	3	0	0	3	2	2	2	2	0	0	2	2	0	0	1	0	0	0	0	1	0	0	0	1	0	0	0	0	0	2	2	2	0	1	0	0	1	0	0	0	0	0	0	0	0	0
1	5	2	1	1	5	2	3	3	1	2	3	0	0	2	3	0	0	2	3	0	0	2	3	0	1	1	3	0	0	1	2	0	1	3	3	0	2	0	0	0	0	0	0	0	0	0	0	0	0
4	2	2	2	3	0	0	7	2	3	3	3	0	3	2	3	0	0	2	3	0	2	2	2	0	3	3	3	0	0	0	2	2	3	3	3	0	1	3	3	3	0	0	2	2	0	1	cs	0	1
1	3	2	1	1	9	4	12	1	3	3	3	0	3	3	3	0	2	2	2	0	2	2	2	0	2	2	3	0	0	0	0	0	3	2	2	0	1	3	3	3	0	3	3	3	0	3	cs	2	1
3	2	2	1	3	0	0	5	2	3	3	3	0	0	3	3	0	0	2	0	0	0	3	2	0	0	2	2	0	0	0	0	0	2	2	3	0	1	0	2	2	0	0	2	2	0	1	bs	0	1
4	5	2	2	3	5	2	2	2	3	3	3	0	0	3	3	0	0	3	2	0	0	2	3	0	0	2	3	0	0	2	2	0	3	2	3	0	1	3	3	2	0	0	2	2	0	1	0	0	1
1	3	1	1	4	1	1	3	3	3	2	3	0	1	3	3	0	1	2	3	0	0	2	0	0	0	2	0	0	0	0	0	0	3	2	1	0	1	2	2	2	0	0	0	2	0	2	cs	0	1
1	4	2	1	4	8	4	12	4	2	3	3	0	2	2	2	0	2	2	3	0	0	2	2	0	0	2	3	0	0	0	0	0	3	2	2	0	1	2	2	2	0	0	2	2	0	3	cs	0	1
1	4	1	2	1	6	3	11	1	2	2	3	0	0	2	2	0	0	2	2	0	0	2	2	0	0	2	3	0	0	0	0	0	2	2	2	0	2	0	0	0	0	0	0	0	0	3	cs	0	0
4	5	2	2	3	4	3	10	2	2	2	3	0	0	2	2	0	0	2	2	0	0	2	2	0	0	2	2	0	0	0	0	0	2	2	3	0	1	2	2	2	0	0	2	2	0	3	cs	0	0
1	4	2	2	3	6	5	10	3	2	3	3	0	0	3	3	0	0	2	2	0	0	2	2	0	0	2	2	0	0	1	2	0	3	2	2	0	1	3	3	2	0	0	3	2	0	3	cs	0	2
1	3	2	2	1	9	2	13	1	3	3	3	0	2	3	3	0	2	2	2	0	0	3	3	0	2	3	3	0	0	0	0	0	0	0	0	0	2	0	0	0	0	0	0	0	0	3	cs	0	0
1	5	2	1	3	4	2	3	2	1	2	3	0	0	1	3	0	0	1	2	0	0	0	2	0	0	0	1	0	0	0	0	0	1	2	3	0	2	0	0	0	0	0	0	0	0	0	0	0	0
1	3	2	1	1	7	4	6	2	3	3	3	0	0	3	3	0	0	1	1	0	0	2	2	0	0	1	2	0	0	0	0	0	3	3	3	0	1	3	2	3	0	0	2	2	0	0	0	0	0
3	2	2	1	3	0	0	7	2	2	3	3	0	0	3	3	0	0	2	3	0	0	2	2	0	0	2	3	0	0	0	0	0	1	1	3	0	2	0	0	0	0	0	0	0	0	0	0	0	0
4	5	2	2	3	5	3	4	2	2	3	3	0	1	2	3	0	0	1	2	0	0	2	3	0	1	2	2	0	0	0	2	0	2	3	3	0	1	0	2	3	0	0	2	3	0	1	cs	0	1
1	5	1	1	1	7	5	14	2	3	3	2	0	0	2	2	0	0	1	1	0	0	2	1	0	0	2	2	0	0	0	0	0	3	3	2	0	2	0	0	0	0	0	0	0	0	0	0	0	0
6	3	1	2	1	8	3	11	3	2	3	3	0	2	3	3	0	2	2	2	0	0	3	2	0	0	2	3	0	0	2	2	0	2	2	3	0	2	0	0	0	0	0	0	0	0	0	0	0	0
6	5	2	2	3	6	4	12	1	2	3	3	0	2	3	3	0	0	2	3	0	1	2	2	0	3	3	2	0	0	2	0	0	2	2	3	0	1	2	2	2	0	1	2	2	0	3	cs	0	0
1	2	2	1	3	0	0	6	0	2	2	2	0	2	2	2	0	1	2	1	0	1	1	1	0	2	2	1	0	0	0	0	0	2	2	1	0	1	2	1	1	0	1	1	0	0	1	cs	0	1
1	5	2	1	3	6	3	10	2	3	3	3	0	2	3	3	0	2	2	3	0	0	3	2	0	0	2	2	0	0	0	0	0	2	2	2	0	1	2	2	2	0	2	2	2	0	2	cs	0	2
3	3	1	1	3	4	2	7	0	3	2	3	0	0	3	2	0	0	2	2	0	0	2	1	0	0	1	1	0	0	0	0	0	2	1	3	0	1	0	1	2	0	0	1	1	0	0	0	0	0
1	5	2	1	4	5	3	10	3	2	3	3	0	0	3	3	0	0	0	2	0	0	0	2	0	0	2	2	0	0	0	0	0	2	2	3	0	1	2	2	3	0	0	2	1	0	0	0	0	0
3	2	2	1	3	0	0	10	2	1	2	2	1	1	2	2	0	0	1	2	0	1	1	1	0	0	2	1	0	0	1	1	0	1	0	0	0	1	1	1	1	0	0	1	0	0	1	cs	0	0
1	3	2	1	1	4	3	18	3	2	2	3	0	0	2	2	0	0	2	2	0	0	2	2	0	0	0	1	0	0	0	0	0	2	2	3	0	1	2	2	3	0	0	1	1	0	0	0	0	0
6	4	2	2	1	3	2	8	3	3	3	3	0	2	3	3	0	1	2	2	0	2	1	3	0	1	3	3	0	2	3	1	0	3	3	2	0	1	3	3	2	0	2	1	2	0	1	cs	2	1
1	3	1	1	1	3	2	7	0	3	2	3	0	0	2	2	0	0	0	1	0	0	1	1	0	0	1	2	0	0	0	0	0	2	1	3	0	1	0	2	1	0	0	2	1	0	0	0	0	0
1	3	2	1	3	4	2	4	0	3	3	3	0	3	3	3	0	0	2	3	0	3	3	3	0	3	3	3	0	0	0	0	0	3	3	3	0	1	3	3	3	0	0	2	2	0	1	cs	0	1
1	2	2	1	1	0	0	3	0	3	3	3	0	0	2	2	0	0	1	1	0	0	2	1	0	0	2	2	0	0	0	0	0	2	1	2	0	1	0	2	2	0	0	2	1	0	0	0	0	0
1	3	2	1	3	0	0	7	1	2	3	3	0	0	2	2	0	0	0	2	0	0	2	2	0	0	2	3	0	0	0	0	0	2	2	3	0	1	2	2	3	0	0	1	1	0	0	0	0	0
1	2	2	1	3	0	0	7	1	3	2	3	0	0	3	3	0	0	2	1	0	0	3	3	0	0	1	2	0	0	0	0	0	2	2	3	0	1	0	2	2	0	0	2	2	0	1	cs	0	1
3	2	2	1	3	0	0	6	1	1	2	1	0	0	1	1	0	0	0	0	0	0	0	1	0	0	1	1	0	0	0	0	0	1	2	1	0	1	1	1	1	0	0	1	1	0	1	cs	0	0
6	5	2	2	4	4	4	5	0	3	3	3	0	3	3	3	0	0	2	3	0	2	2	2	0	3	3	3	0	0	1	2	0	3	3	3	0	1	3	3	3	0	0	2	2	0	1	cs	0	1
5	3	2	1	3	3	2	7	2	3	3	3	0	3	3	3	0	1	2	2	0	2	1	2	0	0	2	3	0	0	0	0	0	2	2	2	0	1	3	2	2	0	2	1	2	0	2	cs	0	1
1	3	1	1	1	2	1	4	2	2	3	2	0	0	2	3	0	0	0	2	0	0	0	2	0	0	0	2	0	0	0	0	0	2	2	3	0	1	2	2	3	0	1	2	3	0	2	cs	0	0
1	3	1	2	3	2	2	5	0	3	3	3	0	0	3	2	0	0	2	1	0	0	2	1	0	0	2	2	0	0	0	1	0	2	2	2	0	2	0	0	0	0	0	0	0	0	0	0	0	1
1	2	2	1	3	0	0	10	2	1	2	2	0	0	2	2	0	0	2	2	0	0	0	0	0	0	1	0	0	0	0	0	0	2	2	2	0	1	2	2	2	0	0	2	2	0	1	bs	0	1
1	5	2	1	4	4	3	9	4	2	3	2	0	0	0	3	0	0	0	2	0	0	0	2	0	0	0	2	0	0	0	0	0	2	2	3	0	1	2	2	3	0	0	2	2	0	0	0	0	0
1	2	2	1	3	0	0	2	0	2	2	2	0	2	2	2	0	1	1	1	0	2	2	2	0	1	1	1	0	0	0	0	0	2	2	2	0	2	0	0	0	0	0	0	0	0	0	0	0	0
1	2	1	1	1	0	0	4	0	2	2	3	0	0	1	2	0	0	0	2	0	0	0	0	0	0	1	2	0	0	0	0	0	2	2	2	0	1	2	2	2	0	0	0	0	0	1	cs	0	0
1	2	2	1	3	0	0	7	0	3	3	3	0	0	3	3	0	0	2	3	0	0	3	2	0	0	2	0	0	0	0	0	0	2	2	2	0	1	1	2	1	0	0	2	2	0	1	0	0	0
4	2	2	2	3	0	0	6	0	2	3	3	0	2	3	3	0	2	2	2	0	0	2	2	0	0	2	2	0	0	1	0	0	0	3	0	0	2	0	0	0	0	0	0	0	0	1	cs	0	0
3	2	2	1	3	0	0	7	0	3	3	3	0	3	3	3	0	0	2	3	0	0	2	3	0	3	3	3	0	0	0	0	0	3	3	3	0	1	3	3	3	0	0	2	2	0	1	cs	0	1
1	3	2	1	1	2	4	8	2	2	3	2	0	0	2	2	0	0	0	2	0	0	0	2	0	0	2	2	0	0	0	0	0	2	3	2	0	1	2	3	2	0	0	2	2	0	0	0	0	0
1	3	1	1	3	0	0	5	0	3	3	3	0	2	1	2	0	0	0	2	0	0	0	2	0	1	0	0	0	0	0	0	0	2	2	1	0	2	0	0	0	0	0	0	0	0	0	0	0	0
1	5	1	1	1	5	3	10	2	2	3	2	0	0	2	2	0	0	0	2	0	0	0	2	0	0	0	2	0	0	0	0	0	2	2	3	0	2	0	0	0	0	0	0	0	0	0	0	0	0
1	2	2	1	1	0	0	4	2	3	2	3	0	0	2	2	0	0	2	1	0	0	2	1	0	0	1	1	0	0	0	0	0	2	1	0	0	2	0	0	0	0	0	0	0	0	0	0	0	1
1	3	1	1	1	3	0	6	0	3	3	3	0	2	2	2	0	1	1	2	0	2	2	1	0	0	2	2	0	0	0	0	0	3	3	3	0	2	0	0	0	0	0	0	0	0	0	0	0	0
1	3	2	1	1	2	2	5	1	2	3	3	0	0	2	3	0	0	0	2	0	0	0	2	0	0	2	2	0	0	0	0	0	2	2	3	0	1	2	2	3	0	0	1	1	0	0	0	0	0
1	2	2	1	3	0	0	3	1	3	3	3	0	0	0	0	0	0	0	0	0	0	0	0	0	0	0	0	0	0	0	0	0	0	2	2	0	1	0	2	2	0	0	0	0	0	0	0	0	0
4	4	2	2	4	2	2	7	0	3	3	3	0	3	3	3	0	1	2	1	0	1	2	1	0	2	2	2	0	0	1	1	0	3	3	3	0	1	3	3	3	0	2	2	2	0	1	cs	0	1
3	5	2	1	3	3	3	7	2	3	2	2	0	0	3	3	0	0	2	3	0	0	2	2	0	0	3	1	0	0	0	0	0	3	3	3	0	1	2	2	2	0	0	2	2	0	0	0	0	0
1	3	1	1	3	0	0	10	2	3	3	2	0	3	2	2	0	1	2	1	0	0	1	1	0	2	1	1	0	0	0	0	0	2	1	0	0	2	0	0	0	0	0	0	0	0	1	cs	0	1
3	3	2	1	3	0	0	7	0	3	3	3	0	0	3	3	0	0	2	3	0	0	2	2	0	0	3	3	0	0	0	0	0	3	3	3	0	1	3	3	3	0	0	2	2	0	1	cs	0	0
4	3	2	2	3	0	0	7	0	3	3	3	0	3	3	3	0	0	2	3	0	2	2	2	0	3	3	3	0	0	0	0	0	3	3	3	0	1	3	3	3	0	0	2	2	0	1	cs	0	1
1	3	1	1	3	0	0	5	0	3	3	3	0	0	2	3	0	0	1	2	0	0	0	2	0	0	2	2	0	0	0	0	0	3	2	3	0	1	2	2	3	0	0	1	0	0	0	0	0	0
4	3	2	2	1	2	2	6	3	3	3	3	0	3	3	3	0	1	2	2	0	2	1	2	0	2	2	3	0	3	2	2	0	3	2	2	0	1	3	2	2	0	2	1	2	0	1	cs	0	1
4	4	2	2	3	3	2	7	2	3	3	3	0	2	3	2	0	1	2	2	0	2	1	2	0	2	2	3	0	2	2	1	0	3	2	2	1	1	3	3	2	0	2	1	2	0	2	bac	0	1
1	3	1	1	4	1	1	4	3	3	2	3	0	1	3	3	0	1	2	3	0	0	2	0	0	0	2	0	0	0	0	0	0	3	2	1	0	1	0	0	2	0	0	0	2	0	2	0	0	1
0	3	1	1	3	0	0	4	0	3	2	3	0	1	2	3	0	1	2	3	0	0	2	0	0	0	2	0	0	0	0	0	0	3	2	1	0	1	2	2	0	0	0	0	2	0	4	BS	0	1
6	3	2	2	4	0	0	6	3	3	2	2	0	1	2	2	0	0	1	2	0	0	3	3	0	0	2	3	0	0	1	3	0	3	3	3	0	1	2	3	3	0	0	3	1	0	3	BS	0	2
1	3	1	1	4	0	0	3	3	3	2	3	0	1	2	3	0	1	2	3	0	0	2	0	0	0	2	0	0	0	0	0	0	3	2	1	0	1	2	2	1	0	0	0	2	0	2	BS	0	1
1	3	2	1	3	3	3	5	2	2	2	3	0	2	1	1	0	0	3	2	0	0	3	3	0	1	2	2	0	0	0	0	0	1	2	3	0	1	1	3	2	0	0	3	3	0	4	CS	0	1
1	3	1	1	1	3	3	4	1	2	2	3	0	1	2	2	0	1	3	3	0	0	2	2	0	0	3	3	2	0	0	0	0	0	2	3	0	2	0	0	0	0	0	0	0	0	0	0	0	0
0	4	1	2	4	3	3	5	2	3	3	3	1	0	2	3	0	0	2	2	0	0	2	2	0	1	2	3	0	0	3	2	1	2	3	3	0	1	3	3	3	0	1	2	3	0	2	CS	0	3
1	4	2	1	3	6	3	9	4	2	3	3	0	3	3	3	2	2	2	2	0	2	2	3	0	2	2	2	0	0	0	0	0	3	2	2	1	1	2	3	3	1	3	3	3	2	1	CS	2	2
3	2	1	1	3	0	0	10	2	3	2	2	0	0	2	3	0	0	3	2	0	0	2	3	0	0	3	2	0	0	0	0	0	1	2	3	0	1	0	2	3	0	0	1	2	0	3	BS	0	1
1	5	2	1	1	9	4	14	2	3	3	3	0	2	2	2	0	2	2	2	0	2	2	2	0	0	3	3	0	0	0	0	0	2	2	2	0	2	0	0	0	0	0	0	0	0	3	CS	0	0
5	3	1	1	1	2	1	14	3	1	2	2	0	2	1	1	0	2	2	2	0	2	2	2	0	2	2	3	0	0	0	0	0	2	2	3	0	2	0	0	0	0	0	0	0	0	0	0	0	0
1	3	1	1	1	0	0	7	2	3	3	3	0	3	2	3	0	1	2	2	0	1	2	2	0	2	2	1	0	0	0	0	0	3	3	3	0	1	2	2	1	0	0	2	0	0	2	CS	0	2
1	3	1	1	4	0	0	3	4	3	2	3	0	1	2	3	0	1	2	3	0	0	2	0	0	0	2	0	0	0	0	0	0	3	2	1	0	1	2	2	0	0	0	0	2	0	4	0	0	1
3	3	2	1	3	0	0	15	2	2	2	2	0	0	0	0	0	0	0	0	0	0	0	0	0	0	0	0	0	0	0	0	0	1	1	1	1	1	1	1	1	1	1	2	3	0	1	0	0	2
2	3	2	1	1	1	1	6	2	3	3	3	0	0	2	2	0	0	1	2	0	0	2	2	0	0	2	3	0	0	0	0	0	3	2	2	0	2	0	0	0	0	0	0	0	0	0	0	0	0
6	4	2	2	3	4	2	7	2	1	2	2	0	2	1	1	0	2	2	2	0	3	2	2	0	2	2	3	0	0	2	1	0	2	2	3	0	1	2	2	3	0	2	2	2	0	3	BS	3	1
2	4	2	2	3	6	3	9	3	2	3	3	0	2	2	3	0	2	2	2	0	2	2	3	0	2	2	2	0	2	2	3	0	2	2	2	0	1	3	3	3	0	2	2	3	0	1	CS	2	2
1	3	1	1	3	2	1	5	1	3	2	3	0	1	2	3	0	1	2	3	0	0	2	0	0	1	2	0	0	0	0	0	0	3	2	1	0	1	2	2	0	0	0	0	2	0	2	BS	0	1
1	3	1	1	3	2	2	7	3	3	2	3	0	1	2	3	0	1	2	3	0	0	2	0	0	0	2	0	0	0	0	0	0	3	2	1	0	1	2	2	0	0	0	0	2	0	4	BS	0	1
4	5	1	2	1	4	3	5	1	3	3	3	2	2	2	2	0	1	1	2	0	2	2	2	0	0	2	2	0	2	2	0	0	2	2	2	0	2	0	0	0	0	0	0	0	0	0	0	0	0
1	5	1	1	3	8	5	11	3	3	3	3	0	2	2	2	0	2	2	2	0	2	2	2	0	2	3	3	0	0	0	0	0	3	2	2	0	2	0	0	0	0	0	0	0	0	0	0	0	0
5	3	1	1	3	1	1	5	2	1	2	2	0	2	0	2	0	2	2	2	0	2	2	2	0	2	2	2	0	0	0	0	0	2	1	3	0	1	2	2	3	1	2	2	2	0	3	cs	2	1
5	3	2	1	1	3	2	4	2	1	2	2	0	2	1	2	0	2	2	2	0	2	2	2	0	2	2	3	0	0	0	0	0	2	2	3	0	1	2	2	3	0	2	2	2	0	2	cs	2	1
1	4	1	1	1	4	3	5	3	3	3	3	0	0	2	2	0	0	1	2	0	0	2	2	0	0	2	2	0	0	0	0	0	3	3	3	0	1	3	1	0	0	0	2	2	0	2	bs	0	0
1	3	1	1	4	0	0	8	4	3	2	3	0	1	2	3	0	1	2	3	0	1	2	3	0	1	2	0	0	0	0	0	0	3	2	1	0	1	2	2	0	0	0	0	2	0	0	0	0	1
1	2	1	1	4	0	0	18	3	3	2	3	0	1	2	3	0	1	2	3	0	0	2	0	0	0	2	0	0	0	0	0	0	3	2	1	0	1	2	2	0	0	0	0	2	0	2	0	0	1
1	2	2	1	1	0	0	9	1	3	3	2	0	3	3	3	0	2	2	3	0	2	2	3	0	2	2	2	0	0	0	0	0	3	2	2	0	1	2	2	2	0	3	3	3	0	2	cs	2	1
1	3	1	1	4	2	1	4	3	3	2	3	0	1	2	3	0	1	2	3	0	0	2	0	0	0	2	0	0	0	0	0	0	3	2	1	0	1	2	2	0	0	0	0	2	0	0	0	0	2
6	3	2	2	1	3	2	13	2	3	2	3	0	0	1	2	0	0	2	3	0	0	2	2	0	2	2	3	0	0	0	0	0	2	3	1	0	1	1	1	2	0	2	1	3	0	2	cs	0	2
2	5	2	2	3	5	3	14	1	2	2	2	0	0	3	3	0	0	2	2	0	0	3	3	0	1	2	3	0	0	0	0	0	2	2	3	0	2	0	0	0	0	0	0	0	0	0	0	0	0
1	3	1	1	4	0	0	8	2	3	2	3	0	1	2	3	0	1	2	3	0	0	2	0	0	0	2	0	0	0	0	0	0	3	2	1	0	1	2	2	0	0	0	0	0	0	3	bs	0	1
1	3	2	2	4	3	2	6	3	2	2	2	0	0	2	2	0	0	1	2	0	0	2	2	0	0	2	1	0	0	0	0	0	2	2	2	0	1	2	1	2	0	0	1	2	0	2	cs	0	1
1	3	1	1	4	1	1	4	3	3	2	3	0	1	2	3	0	0	0	0	0	0	2	0	0	0	2	0	0	0	0	0	0	3	2	1	0	1	2	2	0	0	0	0	0	0	3	0	0	1
1	5	1	1	1	7	4	12	0	3	3	3	0	3	3	3	0	3	3	3	0	3	3	3	0	2	3	3	0	0	0	0	0	3	2	2	0	2	0	0	0	0	0	0	0	0	3	cs	0	0
1	4	1	1	1	5	3	10	0	3	3	3	0	2	2	2	0	2	2	2	0	3	3	3	0	2	3	3	0	0	0	0	0	3	2	3	0	2	0	0	0	0	0	0	0	0	3	cs	0	0
1	3	1	1	4	0	0	1	3	1	2	0	0	0	2	2	0	0	2	3	0	0	1	3	0	0	2	2	0	0	0	0	0	1	2	2	0	1	0	1	0	0	2	1	3	0	3	cs	1	2
1	3	2	1	1	0	0	6	3	2	1	2	0	1	1	2	0	0	1	2	0	0	1	2	0	0	2	3	0	0	0	0	0	2	1	3	0	2	0	0	0	0	0	0	0	0	0	0	0	0
4	3	2	2	1	2	2	6	2	3	3	3	0	2	3	2	0	1	2	2	0	2	1	2	0	2	2	3	0	3	2	2	0	3	2	2	0	1	3	2	2	0	2	1	2	0	2	cs	2	1
1	3	1	1	4	1	1	4	3	3	2	3	0	1	2	3	0	1	2	3	0	0	2	0	0	0	2	0	0	0	0	0	0	3	2	1	0	1	0	0	2	0	0	0	2	0	2	0	0	1
1	3	1	1	4	1	1	4	3	3	2	3	0	1	2	3	0	1	2	3	0	0	2	0	0	0	2	0	0	0	0	0	0	3	2	1	0	1	2	2	0	0	0	0	2	0	2	bs	0	1
0	3	1	2	3	0	0	12	1	1	1	1	0	1	1	1	0	1	1	1	0	1	1	1	0	0	1	1	0	0	0	0	0	0	0	0	0	2	0	0	0	0	0	0	0	0	3	0	0	0
1	4	1	1	1	6	4	12	1	3	3	3	0	2	2	2	0	2	2	2	0	2	2	2	0	2	3	3	0	0	0	0	0	3	2	2	0	2	0	0	0	0	0	0	0	0	2	cs	0	0
1	4	2	1	3	8	3	12	1	3	3	3	0	2	2	2	0	2	2	2	0	2	2	2	0	2	3	3	0	0	0	0	0	3	2	2	0	1	0	0	0	0	2	1	1	0	2	cs	0	0
1	5	2	1	1	8	4	10	0	3	3	3	0	2	2	2	0	2	2	2	0	2	3	3	0	2	3	3	0	0	0	0	0	3	2	1	0	2	0	0	0	0	0	0	0	0	4	cs	0	0
1	4	2	1	1	3	3	5	2	1	2	2	0	1	2	3	0	0	0	0	0	0	1	1	0	3	3	3	0	0	0	0	0	1	2	3	0	2	0	0	0	0	0	0	0	0	0	0	0	0
1	3	2	1	1	3	2	5	1	3	3	2	0	2	2	3	0	2	2	3	0	2	2	3	0	2	2	2	0	0	0	0	0	2	2	3	0	1	2	2	3	0	3	3	2	0	0	cs	2	2
6	3	1	2	3	0	0	1	0	3	3	3	0	3	2	3	0	0	2	3	0	3	3	3	0	3	3	3	0	0	0	0	0	3	3	2	0	1	3	3	3	0	0	2	2	0	4	cs	0	1
5	5	2	1	3	3	3	5	0	1	3	3	0	3	2	3	0	2	2	3	0	1	3	3	0	1	2	2	0	0	0	0	0	3	3	3	0	1	3	3	3	0	0	1	0	0	4	cs	0	1
3	3	2	1	3	3	2	5	1	3	2	2	0	0	2	2	0	1	2	1	0	2	2	2	0	2	2	3	0	0	0	0	0	3	3	3	0	1	3	3	3	0	2	3	3	0	4	cs	0	0
1	5	2	1	4	4	2	9	2	2	3	2	0	0	2	2	0	0	0	2	0	0	2	2	0	0	2	2	0	0	0	0	0	2	2	3	0	1	1	1	2	0	0	1	1	0	0	0	0	0
3	5	2	2	3	4	3	5	0	3	3	3	0	3	2	3	0	0	2	3	0	2	2	2	0	3	3	3	0	2	2	2	0	3	3	3	0	1	3	3	3	0	0	2	2	0	5	cs	0	1
3	2	2	1	3	0	0	5	1	2	2	1	0	0	0	2	0	0	0	2	0	0	0	2	0	0	0	2	0	0	0	0	0	3	3	3	3	1	3	3	2	0	0	0	2	0	3	cs	0	0
1	5	1	1	1	1	1	3	1	3	3	3	0	0	2	2	0	0	1	2	0	0	1	2	0	0	2	3	0	0	0	0	0	3	2	2	0	2	0	0	0	0	0	0	0	0	0	0	0	0
4	5	2	2	1	6	3	14	1	2	2	3	0	0	1	2	0	0	1	1	0	1	2	3	0	2	2	1	0	1	2	3	0	1	1	2	0	1	0	2	1	0	0	0	0	0	4	cs	0	0
1	4	2	1	1	5	4	11	0	3	3	3	0	0	1	1	0	0	1	1	0	0	0	0	0	0	1	1	0	0	0	0	0	3	3	3	0	1	3	3	3	0	0	1	1	0	0	0	0	0
2	3	1	1	3	0	0	6	0	3	2	3	0	1	2	3	0	1	2	3	0	0	2	0	0	0	2	0	0	0	0	0	0	3	2	1	0	1	2	2	0	0	0	0	2	0	2	bs	0	2
0	4	2	1	1	3	3	8	0	3	3	3	0	1	1	1	0	0	0	1	0	0	1	1	0	0	1	1	0	0	0	0	0	3	2	3	0	1	3	2	3	0	0	1	0	0	0	0	0	0
1	5	1	1	4	3	3	1	3	3	3	3	0	1	2	3	0	0	2	2	0	1	2	3	0	0	3	2	0	1	1	2	0	3	3	3	0	1	1	2	3	0	1	0	0	0	3	cs	0	3
6	3	2	2	3	0	0	5	0	3	2	2	0	2	2	2	0	1	2	1	0	2	2	2	0	2	2	2	0	1	1	0	0	2	2	2	0	1	1	2	1	0	0	2	1	0	0	0	0	1
1	5	2	1	1	7	5	12	0	3	3	3	0	1	2	3	0	0	1	1	0	0	2	2	0	0	2	2	0	0	0	0	0	3	2	3	0	1	3	2	3	0	0	1	2	0	0	0	0	0
1	4	2	1	3	2	2	4	2	2	3	2	0	0	0	2	0	0	0	2	0	0	0	2	0	0	0	2	0	0	0	0	0	2	2	3	0	1	2	2	3	0	0	1	2	0	0	0	0	0
4	4	1	2	1	1	1	4	2	3	3	3	0	0	2	2	0	0	2	1	0	0	2	2	0	2	2	2	0	1	2	2	0	3	2	2	0	2	0	0	0	0	0	0	0	0	0	0	0	0
2	2	1	1	1	1	1	8	1	3	3	1	0	0	3	1	1	0	1	2	0	0	2	2	1	0	3	3	1	0	0	0	0	3	2	2	0	2	0	0	0	0	0	0	0	0	0	0	0	0
6	4	2	2	4	2	2	6	3	3	3	3	2	2	3	2	1	1	2	2	0	2	1	2	0	2	2	2	0	2	2	1	0	3	2	2	0	1	3	2	2	1	2	1	1	0	2	bac	2	1
1	3	2	1	3	2	2	6	2	3	3	3	0	2	3	2	0	2	1	2	0	3	2	2	0	3	3	3	0	0	0	0	0	3	2	2	0	1	3	2	2	0	2	1	2	0	4	CS	2	1
6	4	2	2	4	3	2	9	3	3	3	3	0	2	3	2	0	2	1	2	0	2	2	2	0	2	2	2	0	2	2	1	0	3	2	2	0	1	3	2	2	0	2	1	2	0	3	cs	2	1
4	2	2	2	3	0	0	5	0	3	3	3	0	3	2	3	0	0	2	3	0	2	2	2	0	3	3	3	0	2	2	2	0	3	3	3	0	1	3	3	3	0	0	2	2	0	2	CS	0	1
1	4	2	1	1	3	3	7	0	3	3	3	0	1	2	2	0	1	2	2	0	1	2	3	0	0	2	1	0	0	0	0	0	3	3	3	0	1	3	2	3	0	0	2	2	0	0	0	0	1
6	3	2	2	3	2	2	3	0	3	3	3	0	1	2	2	0	0	2	2	0	0	2	1	0	1	2	2	0	0	2	1	0	2	2	2	0	1	1	1	2	0	0	0	2	0	1	bs	0	1
6	3	2	2	4	3	3	4	0	3	3	3	0	3	2	3	0	0	2	3	0	2	2	2	0	3	3	3	0	2	2	2	0	3	3	3	0	1	3	3	3	0	0	2	2	0	1	cs	0	1
2	5	2	1	4	3	2	7	3	3	3	3	1	0	3	2	0	0	1	2	0	0	2	2	0	0	2	2	0	0	0	0	0	3	2	2	0	1	2	3	3	0	3	3	3	0	2	cs	2	1
0	2	2	1	3	0	0	2	2	1	2	1	0	0	1	1	0	1	1	1	0	0	1	1	0	1	1	2	0	0	0	0	0	1	0	0	0	1	1	1	1	0	0	1	1	0	1	cs	1	1
1	2	1	1	3	3	4	2	5	3	3	3	0	0	2	3	0	0	2	2	0	0	2	2	0	1	2	3	0	0	3	2	0	2	3	3	0	1	3	3	3	0	1	2	3	0	0	0	0	3
4	5	1	2	4	4	3	9	3	2	2	2	0	2	2	3	0	2	2	2	0	2	2	3	0	3	3	2	0	2	2	3	0	3	3	2	0	1	3	3	2	0	2	2	2	0	2	CS	2	2
1	4	2	1	1	3	3	5	2	3	2	3	0	1	2	2	0	1	2	1	0	1	0	1	0	2	0	2	0	0	0	0	0	2	1	2	0	1	3	2	3	0	0	1	1	0	3	bs	0	0
1	3	1	1	3	0	0	6	0	3	3	3	0	0	0	1	0	0	0	0	0	1	0	2	0	3	3	3	0	0	0	0	0	0	0	0	0	2	0	0	0	0	0	0	0	0	2	bs	0	0
2	3	2	1	3	4	3	3	2	2	1	2	0	1	3	2	0	0	2	2	0	2	2	3	0	2	3	2	0	0	3	3	0	0	2	2	0	2	0	0	0	0	0	0	0	0	0	0	0	0
1	2	1	1	1	0	0	11	0	3	3	2	0	0	0	0	0	0	0	0	0	0	0	0	0	0	0	0	0	0	0	0	0	3	3	3	0	2	0	0	0	0	0	0	0	0	0	0	0	0
1	5	1	1	1	12	10	17	3	3	2	2	0	2	2	2	0	2	1	2	0	2	2	2	0	2	2	2	0	0	0	0	0	3	2	2	0	2	0	0	0	0	0	0	0	0	0	0	0	0
6	5	2	2	3	4	2	12	2	3	2	3	0	0	1	3	0	0	1	2	0	0	2	1	0	0	3	3	0	0	0	0	0	1	2	3	0	1	1	1	2	0	2	1	1	0	2	cs	0	1
1	5	2	1	4	4	2	8	3	3	2	3	0	2	3	1	0	0	3	2	0	0	1	2	0	0	2	3	0	0	0	1	0	1	0	1	0	1	2	1	2	0	0	3	3	0	3	cs	1	2
2	5	2	1	3	3	3	5	2	3	2	2	0	0	3	1	0	1	3	3	0	3	2	2	0	0	2	2	0	0	2	3	0	3	3	3	0	2	0	0	0	0	0	0	0	0	0	0	0	0
1	3	2	1	3	0	0	2	2	3	3	3	0	0	2	2	0	0	2	1	0	0	2	2	0	0	2	0	0	0	0	0	0	3	2	2	0	1	3	2	2	0	0	2	2	0	2	BS	0	0
1	5	1	1	4	5	3	3	0	3	3	3	0	3	2	3	0	0	2	3	0	0	3	3	0	3	3	3	0	0	0	0	0	2	2	2	0	1	3	3	3	0	0	2	2	0	1	cs	0	1
1	3	1	1	3	2	1	5	2	3	3	3	0	0	2	2	0	0	1	2	0	0	2	2	0	0	2	3	0	0	0	0	0	3	2	2	0	2	0	0	0	0	0	0	0	0	0	0	0	0
1	3	1	2	3	2	1	8	3	2	2	2	0	2	2	2	0	1	2	1	0	2	2	2	0	2	2	2	0	0	0	0	0	2	2	2	0	1	0	0	0	0	0	0	0	0	1	cs	0	1
2	2	2	1	3	0	0	7	1	3	2	2	0	0	2	1	1	2	1	1	0	1	2	2	0	0	2	2	0	0	0	1	0	3	3	3	0	1	3	3	3	0	2	3	3	0	3	cs	0	0
6	5	2	2	1	2	2	7	1	1	3	2	0	3	3	2	0	2	1	1	0	2	2	2	1	2	3	3	0	2	3	1	0	2	1	3	0	2	0	0	0	0	0	0	0	0	0	0	0	0
1	3	1	1	3	2	2	7	1	3	2	3	0	0	2	2	0	0	2	2	0	0	2	1	0	0	1	1	0	0	0	0	0	2	1	3	0	1	0	1	2	0	0	2	1	0	0	0	0	0
1	3	2	1	4	2	1	4	3	2	2	2	0	3	3	2	0	2	3	2	0	2	2	2	0	2	2	3	0	0	0	0	0	2	2	3	0	1	0	0	0	0	0	0	0	0	2	cs	0	1
1	3	1	1	3	3	2	9	2	3	3	2	0	2	2	3	0	2	2	2	0	2	3	3	0	2	2	3	0	0	0	0	0	3	3	2	0	1	0	0	0	0	2	3	2	0	1	cs	3	2
1	5	1	1	1	4	1	7	2	2	2	3	0	3	3	2	0	1	2	1	0	2	3	3	0	2	2	2	0	0	0	0	0	3	2	2	0	1	0	0	0	0	0	0	0	0	1	cs	0	2
1	5	2	1	4	3	2	7	4	1	2	2	0	2	1	1	0	1	1	1	0	2	2	2	0	2	2	3	0	0	0	0	0	2	2	3	0	1	2	2	3	0	3	1	2	0	3	cs	2	1
1	4	1	2	3	0	0	5	3	2	2	2	0	1	2	2	0	0	2	2	0	2	2	2	0	2	2	2	0	0	0	0	0	2	2	2	2	1	0	0	0	0	0	0	0	0	0	0	0	0
3	3	2	1	1	4	1	18	1	1	2	2	0	2	1	1	0	2	2	2	0	2	2	3	0	2	2	3	0	0	0	0	0	2	2	3	0	1	2	2	3	0	2	2	2	0	2	cs	2	1
1	3	1	1	4	0	0	2	4	3	3	3	0	0	2	2	0	0	2	1	0	0	2	2	0	0	2	0	0	0	0	0	0	3	2	2	0	1	2	1	0	0	0	2	2	0	0	0	0	0
1	2	1	1	1	0	0	12	2	3	3	2	0	2	2	2	0	1	2	1	0	2	2	1	0	2	3	2	0	0	0	0	0	3	2	2	0	2	0	0	0	0	0	0	0	0	0	0	0	1
1	3	1	1	4	0	0	5	0	3	3	3	0	0	1	2	0	3	0	3	0	0	1	2	0	0	2	3	0	0	0	0	0	3	0	3	0	2	0	0	0	0	0	0	0	0	3	cs	0	0
1	5	1	1	1	7	5	16	0	3	3	2	0	0	2	2	0	0	2	2	0	0	2	2	0	0	2	2	0	0	0	0	0	3	3	2	0	2	0	0	0	0	0	0	0	0	0	0	0	0
2	3	1	1	3	0	0	3	1	3	2	3	0	0	2	3	0	2	1	3	0	0	1	0	0	0	1	0	0	0	0	0	0	2	1	3	0	1	2	1	2	0	0	0	2	0	2	bs	0	1
2	5	2	1	1	5	3	3	2	1	2	3	0	0	2	2	0	0	1	2	0	0	2	2	0	0	2	2	0	0	0	2	0	2	3	3	0	1	2	2	2	0	2	3	3	0	3	cs	0	0
4	5	2	2	4	4	2	4	0	3	3	3	0	3	2	3	0	0	2	3	0	2	2	2	0	3	3	3	0	2	2	2	0	3	3	3	0	1	3	3	3	0	0	2	2	0	2	cs	0	1
6	4	2	2	3	6	3	4	1	2	2	1	0	0	3	1	0	0	1	1	0	0	3	3	0	2	2	3	0	0	0	0	0	1	3	2	0	1	2	1	3	0	2	3	1	0	2	cs	0	3
2	4	1	2	4	3	3	6	3	3	3	3	0	2	2	2	0	2	2	2	0	2	2	2	0	2	2	3	0	0	0	0	0	2	2	2	0	2	0	0	0	0	0	0	0	0	2	cs	0	2
1	3	1	1	4	3	3	4	0	3	3	3	0	3	2	3	0	0	2	3	0	2	2	2	0	3	3	3	0	2	2	2	0	3	3	3	0	1	3	3	3	0	0	2	2	0	1	cs	0	1
1	5	1	1	1	4	3	5	0	3	3	3	0	0	2	2	0	0	2	2	0	0	2	2	0	0	2	2	0	0	0	0	0	3	3	3	0	1	3	2	3	0	0	2	2	0	0	0	0	0
4	3	1	1	4	3	2	8	3	2	2	3	0	0	3	3	0	0	1	2	0	0	2	2	0	0	3	3	0	0	0	0	0	0	2	2	0	2	0	0	0	0	0	0	0	0	0	0	0	0
6	3	2	2	1	0	0	7	3	2	2	2	0	1	3	3	0	0	1	2	0	0	1	1	0	0	2	3	0	0	0	1	0	0	1	2	0	2	0	0	0	0	0	0	0	0	0	0	0	0
1	2	2	1	3	0	0	10	2	1	1	2	0	1	1	2	0	1	2	1	0	0	0	1	0	0	0	0	0	0	0	0	0	1	1	2	0	1	0	2	2	0	0	0	0	0	0	0	0	0
2	3	1	2	3	3	1	8	1	2	2	2	0	2	2	2	0	1	2	1	0	2	2	2	0	2	2	2	0	2	2	1	0	3	2	2	0	2	0	0	0	0	0	0	0	0	0	0	0	0
2	3	2	2	1	5	3	2	1	1	2	2	0	0	2	3	0	0	1	2	0	0	2	3	0	0	2	1	0	0	0	1	0	2	3	3	0	1	2	2	2	0	2	3	3	0	3	cs	0	0
4	5	2	2	4	3	3	4	0	3	3	3	0	3	2	3	0	0	2	3	0	2	2	2	0	3	3	3	0	2	2	2	0	3	3	3	0	1	3	3	3	0	0	2	2	0	1	cs	0	1
1	3	2	1	1	4	3	5	0	3	3	3	0	0	2	2	0	0	1	2	0	0	2	2	0	0	2	2	0	0	0	0	0	3	3	3	0	1	3	2	3	0	0	2	2	0	3	0	2	1
1	3	1	1	4	0	0	3	3	3	2	3	0	1	2	3	0	1	2	3	0	0	2	0	0	0	2	0	0	0	0	0	0	3	2	1	0	1	3	2	0	0	0	0	2	0	2	bs	0	1
3	2	1	1	3	0	0	5	2	3	3	3	0	1	1	3	0	2	2	3	0	1	3	2	0	0	2	2	0	0	0	0	0	2	2	2	0	1	0	0	2	0	0	2	2	0	4	bs	0	1
2	5	2	1	1	4	1	1	7	1	2	3	0	0	2	1	0	0	2	3	0	2	2	3	0	2	3	1	0	0	1	3	0	2	1	3	0	2	0	0	0	0	0	0	0	0	1	0	0	0
1	3	1	1	3	0	0	3	2	3	3	3	0	0	2	2	0	0	2	2	0	0	1	0	0	0	3	1	0	0	0	0	0	1	3	3	0	1	3	3	3	0	0	0	0	0	1	bh	0	3
1	4	2	1	1	4	3	9	2	1	3	2	0	2	1	1	0	2	1	1	0	2	2	2	0	3	2	2	0	0	0	0	0	2	2	3	0	1	2	2	3	0	3	3	2	0	0	0	2	1
5	3	2	1	3	2	2	15	2	1	3	3	0	2	1	1	0	2	1	1	0	2	2	2	0	3	3	2	0	0	0	0	0	2	2	3	0	1	2	2	3	0	2	1	2	0	2	cs	2	1
1	4	2	1	1	4	3	10	1	2	3	2	0	0	0	2	0	0	0	2	0	0	0	2	0	0	0	2	0	0	0	0	0	2	2	3	0	1	2	2	3	0	0	1	1	0	3	0	0	0
3	2	2	1	1	3	2	11	1	1	2	2	0	2	1	3	0	0	1	2	0	0	2	2	0	0	3	3	0	0	0	0	0	3	3	3	0	1	2	2	2	0	1	1	2	0	2	0	0	0
1	3	1	1	4	0	0	4	2	3	2	1	0	1	2	3	0	1	2	3	0	0	2	0	0	0	0	2	0	0	0	0	0	3	2	1	0	1	2	2	0	0	0	0	2	0	1	0	0	1
1	3	1	1	1	4	3	5	0	3	3	3	0	0	2	2	0	0	1	2	0	0	2	2	0	0	2	2	0	0	0	0	0	3	3	3	0	1	3	2	3	0	0	2	2	0	0	0	0	0
1	5	2	1	1	6	0	5	1	1	2	1	0	0	2	3	0	0	2	3	0	0	2	2	0	0	2	2	0	0	0	1	0	2	3	3	0	2	0	0	0	0	0	0	0	0	0	0	0	0
0	5	2	2	1	4	3	8	1	3	3	3	0	0	2	2	0	0	1	2	0	0	2	2	0	0	2	2	0	0	2	1	0	2	2	2	0	2	0	0	0	0	0	0	0	0	0	0	0	0
1	3	2	1	3	3	2	2	2	1	2	2	0	1	2	3	0	0	3	2	0	1	2	2	0	0	2	2	0	0	1	0	0	1	2	3	0	1	0	2	2	0	2	3	3	0	1	cs	0	1
1	3	1	1	3	0	0	7	2	2	3	2	0	0	2	3	0	2	3	3	0	0	2	3	0	0	2	2	0	0	0	1	0	3	3	2	0	2	0	0	0	0	0	0	0	0	0	0	0	0
2	3	1	1	3	0	0	7	0	1	1	1	0	1	1	1	0	1	1	1	0	1	1	1	0	1	1	1	0	0	0	0	0	0	0	0	0	1	2	2	2	0	1	1	1	0	3	cbs	0	0
6	3	2	2	3	3	3	7	1	3	3	3	0	3	2	2	0	1	2	3	0	2	1	2	0	3	3	2	0	2	2	1	0	3	2	2	0	1	3	2	2	0	2	1	2	0	2	cs	2	1
5	4	2	1	1	3	2	8	3	3	3	3	0	0	2	1	0	0	1	1	0	0	2	0	0	0	2	2	0	0	0	0	0	2	2	2	0	1	2	2	2	0	0	2	2	0	0	0	0	0
6	5	2	2	4	2	3	6	3	3	3	3	0	2	3	2	0	1	2	2	0	2	2	3	0	2	3	3	0	2	2	1	0	3	2	2	0	1	3	3	2	0	3	2	0	0	3	cs	2	1
1	2	2	1	3	0	0	5	3	1	1	1	0	1	1	1	0	1	1	1	0	1	1	1	0	1	1	1	0	0	0	0	0	1	1	1	0	1	1	1	1	0	1	1	1	0	3	cs	1	1
2	3	2	2	1	2	2	4	2	3	3	3	0	0	2	2	0	0	1	2	0	0	2	2	0	0	2	2	0	0	2	2	0	3	2	2	1	2	0	0	0	0	0	0	0	0	0	0	0	0
4	5	2	2	1	6	3	2	2	2	3	3	0	0	2	3	0	1	2	2	0	1	2	2	0	2	2	3	0	3	3	3	0	0	2	3	0	2	0	0	0	0	0	0	0	0	0	0	0	0
4	3	2	2	3	0	0	7	2	3	2	1	0	0	2	3	0	0	2	3	0	2	2	2	0	2	2	1	0	2	2	3	0	0	3	2	0	1	1	2	3	0	2	1	1	0	4	0	0	3
3	3	1	2	3	0	0	6	2	3	3	2	0	1	1	1	0	1	1	1	0	2	1	1	0	2	1	1	0	1	1	1	0	3	3	3	0	1	3	3	3	0	1	1	1	0	0	bs	0	2
1	3	1	1	3	5	2	10	2	3	3	3	0	2	2	2	0	2	2	2	0	2	2	2	0	2	3	3	0	0	0	0	0	3	2	2	0	2	0	0	0	0	0	0	0	0	0	cs	0	0
4	3	2	2	3	3	2	4	2	3	3	3	0	2	3	2	0	1	2	2	0	2	1	2	0	2	2	3	0	2	2	1	0	3	2	2	0	1	3	3	2	0	3	3	2	0	2	b	2	1
1	3	2	1	1	4	3	5	0	3	3	3	0	0	2	2	0	0	0	2	0	0	2	2	0	0	2	2	0	0	0	0	0	3	3	3	0	1	3	2	3	0	0	2	2	0	0	0	0	1
2	2	1	1	3	0	0	10	0	3	3	3	0	0	0	2	0	3	0	3	0	1	0	2	0	0	2	3	0	0	0	0	0	3	0	3	0	2	0	0	0	0	0	0	0	0	1	cs	0	0
1	2	1	1	3	0	0	5	1	3	3	3	0	2	3	3	0	1	2	3	0	0	2	2	0	1	2	3	0	0	0	0	0	3	2	3	0	2	0	0	0	0	0	0	0	0	4	bs	1	2
2	2	2	1	3	0	0	6	1	1	2	3	0	2	1	1	0	3	2	3	0	1	2	3	0	2	2	3	0	2	2	3	3	2	1	1	0	1	2	3	2	0	0	2	2	0	2	0	0	2
1	2	1	1	3	2	2	7	0	3	2	3	0	0	2	2	0	0	2	2	0	0	2	2	0	0	2	1	0	0	2	2	0	0	0	0	0	2	2	1	3	0	1	1	0	0	0	0	0	1
5	3	2	1	3	1	1	7	2	1	2	2	0	2	1	1	0	2	2	1	0	2	1	2	0	2	2	2	0	0	0	0	0	2	2	3	0	1	3	2	2	0	2	2	2	0	2	cs	2	1
1	2	1	1	3	0	0	6	0	3	3	3	0	3	2	3	0	0	0	3	0	0	2	0	0	0	2	0	0	0	0	0	0	2	2	3	0	2	0	0	0	0	0	0	0	0	3	bs	0	2
4	5	2	2	4	8	3	15	0	3	3	3	0	2	2	2	0	2	2	3	0	2	3	3	0	2	2	2	0	2	2	2	0	3	2	2	0	1	2	2	2	0	2	2	3	0	2	cs	2	2
2	3	2	2	3	3	3	5	1	3	3	3	0	0	2	3	0	0	3	2	0	0	2	2	0	1	2	3	0	0	3	2	1	2	3	3	0	1	3	3	3	0	1	2	3	0	3	0	0	3
4	4	2	2	1	7	3	11	1	2	2	0	0	2	2	3	0	2	2	2	0	2	2	2	0	3	3	2	0	2	2	3	0	2	3	3	0	1	2	2	3	0	2	3	3	0	2	cs	2	1
1	5	1	1	3	5	1	4	0	3	3	3	0	3	2	3	0	0	2	3	0	2	2	2	0	3	3	3	0	2	2	2	0	3	3	3	0	1	3	3	3	0	0	2	2	0	1	cs	0	1
2	3	1	1	1	1	1	4	2	3	3	3	0	0	2	2	0	0	1	2	0	0	2	2	0	0	2	2	0	0	0	0	0	3	2	2	0	2	0	0	0	0	0	0	0	0	0	0	0	0
1	5	2	1	1	7	4	14	0	3	3	2	0	0	2	0	0	0	1	0	0	0	2	1	0	0	2	2	0	0	0	0	0	3	2	2	0	1	3	2	2	0	0	1	0	0	0	0	0	0
1	3	1	1	1	1	1	2	2	3	3	3	0	0	2	3	0	0	1	2	0	0	2	2	0	0	2	2	0	0	0	0	0	3	2	2	0	2	0	0	0	0	0	0	0	0	0	0	0	0
1	2	1	1	1	1	2	4	1	3	3	3	0	3	3	1	0	0	1	2	0	0	2	2	0	0	2	2	0	0	0	0	0	3	2	2	0	2	0	0	0	0	0	0	0	0	0	0	0	0
1	3	1	1	4	3	2	7	3	3	2	3	0	1	2	3	0	1	2	3	0	0	2	0	0	0	2	0	0	0	0	0	0	3	2	1	0	1	2	2	0	0	0	0	2	0	1	0	0	0
							5,6,7	6xi étkezés darabszám	231	206	250	0	36	82	161	0	6	17	93	0	7	26	54	0	27	61	115	0	4	7	11	1	169	93	178	4	0	95	66	107	1	10	22	47	1			2	7
							2,3,4	3xi étkezés darabszám	60	121	68	4	73	195	118	2	45	180	138	1	75	195	162	0	64	197	123	2	25	42	33	1	105	183	105	1	113	80	114	75	0	47	99	120	1			28	43
							1	1xi étkezés darabszám	40	7	13	7	56	37	39	5	72	71	58	0	29	54	54	3	22	38	44	2	6	21	32	2	29	23	32	8	221	19	23	15	4	16	54	26	1			12	113
							0	0xi étkezés darabszám	3	0	3	323	169	20	14	327	211	66	45	333	223	59	64	331	221	38	52	330	299	264	258	330	31	35	19	321	0	140	131	137	329	261	159	141	331			292	171
								adagszám 6	1386	1236	1500	0	216	492	966	0	36	102	558	0	42	156	324	0	162	366	690	0	24	42	66	6	1014	558	1068	24	0	570	396	642	6	60	132	282	6			12	42
								adagszám 3	180	363	204	12	219	585	354	6	135	540	414	3	225	585	486	0	192	591	369	6	75	126	99	3	315	549	315	3	339	240	342	225	0	141	297	360	3			84	129
								adagszám 1	40	7	13	7	56	37	39	5	72	71	58	0	29	54	54	3	22	38	44	2	6	21	32	2	29	23	32	8	221	19	23	15	4	16	54	26	1			12	113
								összadagszám	1606	1606	1717	19	491	1114	1359	11	243	713	1030	3	296	795	864	3	376	995	1103	8	105	189	197	11	1358	1130	1415	35	560	829	761	882	10	217	483	668	10			108	284
								adagszám/nap	229.429	229.429	245.286	2.71429	70.1429	159.143	194.143	1.57143	34.7143	101.857	147.143	0.428571	42.2857	113.571	123.429	0.428571	53.7143	142.143	157.571	1.14286	15	27	28.1429	1.57143	194	161.429	202.143	5	80	118.429	108.714	126	1.42857	31	69	95.4286	1.42857			15.4286	40.5714
								adagszám/nap/ember (334)	0.686912	0.686912	0.734388	0.0081266	0.210009	0.476476	0.581266	0.00470488	0.103935	0.304962	0.440547	0.00128315	0.126604	0.340034	0.369547	0.00128315	0.160821	0.425577	0.471771	0.00342173	0.0449102	0.0808383	0.0842601	0.00470488	0.580838	0.483319	0.605218	0.0149701	0.239521	0.354577	0.325492	0.377246	0.00427716	0.0928144	0.206587	0.285714	0.00427716			0.0461933	0.121471
									sum	beef	chicken	fish	pork
							hús(4-7. kérdés)	adagszám/nap/ember/break	0.43627	0.103935	0.126604	0.160821	0.0449102
								adagszám/nap/ember/lunch	1.15141	0.304962	0.340034	0.425577	0.0808383
								adagszám/nap/ember/supper	1.36612	0.440547	0.369547	0.471771	0.0842601
									adag/ember/nap	g/adag	g/ember/nap	sütési veszteség (%)	friss hús g/ember/nap
							marhahús fogyasztás	adagszám/ember/nap	0.850727	50	42.5364	5	44.6632
							csirke	adagszám/ember/nap	0.837468	50	41.8734	15	48.1544
							fish	adagszám/ember/nap	1.06159	50	53.0796	15	61.0415
							pork	adagszám/ember/nap	0.214713	50	10.7357	5	11.2725
							Tamale population (2020)	523568
							össz friss hús g / ember/nap	165.132
							öss friss hús g / Tamale pop / nap	8.64576e+07
							tons of consumed raw meat / Tamale population / day	86.4576
							tons of consumed beef raw meat / Tamale population / day	23.3842
							equal!!!
							edible consumed beef raw meat/day	23.3842
							cattle live weight
							y=1,0975x	25.6642
[truncated: 47 more columns]

## Sheet: meat % among daily diet
Meat demand in portion of meat per day per capita							%
	Sum	Beef (%)	Chicken (%)	Fish (%)	Pork (%)		Beef	Chicken	Fish	Pork
Breakfast	0,44 (100)	0,10 (23,8)	0,12 (29,0)	0,16 (36,9)	0,04 (10,3)		23.8235	29.0196	36.8627	10.2941
Lunch	1,15 (100)	0,30 (26,5)	0,34 (29,5)	0,43 (37,0)	0,08 (7,0)		26.4859	29.5319	36.9614	7.0208
Supper	1,37 (100)	0,44 (32,2)	0,36 (27,1)	0,47 (34,5)	0,08 (6,2)		32.248	27.0507	34.5335	6.16781
Daily summary	2,96 (100)	0,85 (28,4)	0,84 (28,4)	1,06 (35,9)	0,21 (7,1)		28.7576	28.3087	35.8239	7.10976

## Sheet: raw meat demand in gramms
Estimated raw meat demand by type in gramms
		portion/ capita/day	gramm/portion	gramm/ capita/day	cooking loss (%)	rawmeat gramm/ capita/day
Beef	portion/capita /day	0.85	50	42.5364	5	44.6632
Chicken	portion/capita /day	0.837468	50	41.8734	15	48.1544
Fish	portion/capita /day	1.06159	50	53.0796	15	61.0415
Pork	portion/capita /day	0.214713	50	10.7357	5	11.2725		rate
				148.225		165.132		1.11406
Tamale population (2020)	523568
Sum grams of consumed raw meat /capita/day	165
Sum grams of consumed raw meat / Tamale pop / day	86388720
Sum tons of consumed raw meat / Tamale population / day	86.3887
Tons of consumed raw beef / Tamale population / day	23.3842
equal!!!
edible consumed beef raw meat/day	23.3842
cattle live weight
y=1,0975x	25.6642
	Tons of raw meat consumed by Tamale population / day
	Beef	23.3842
	Chicken	25.2121
	Fish	31.9594
	Pork	5.9019
	Summary	86.4576

## Sheet: Munka2
Tamale population (2020)	523568
Sum grams of consumed raw meat /capita/day	165
Sum grams of consumed raw meat / Tamale pop / day	86388720
Sum tons of consumed raw meat / Tamale population / day	86.3887
Tons of consumed raw beef / Tamale population / day	23.3842
equal!!!
edible consumed beef raw meat/day	23.3842
cattle live weight
y=1,0975x	25.6642
