# Supplementary material for: Opportunities within the meat supply chain in Africa—The case of beef production in Northern Ghana
Source: PLoS One. 2022 Jan 18;17(1):e0260668. doi: 10.1371/journal.pone.0260668 (PMC8765630; doi:10.1371/journal.pone.0260668)
Supplement: S7 File — (XLSX) [file pone.0260668.s007.xlsx]

## Sheet: Description
Location
Description
Type and technical details of infrastructure
Infrastructure needs (if applicable)
Date opened

## Sheet: Methods of management
Category	Taxes collected	Taxes paid by		Taxes paid to
		Buyer	Seller	Assembly	MC	Veterinary	Other
Cattle	7	7		2		5
Small ruminants	2	2				2
Horses
Donkeys	7	7		2		5
Insert other taxes in the table if necessary
Land ownership	The land is owned by Pusiga District Assembly through the chief of Pusiga
Management systems	The livetsock market infrastrure is managed by the District Assembly together with livetsock market committee. The Assembly levey is paid to the District Assembly as Internal Generated Funds (IGF) to undertake local level developmental projects . The movement permit fee collected by the district veterinary office is paid to the natinal veterinary directorate at the national level.

## Sheet: Data
		Cattle			Small ruminants			Horses			Donkeys			Origin	Destination
n°mois+année	Month	Cattle presented	Cattle sold	Ratio	Small ruminants presented	Small ruminants sold	Ratio	Horses presented	Horses sold	Ratio	Donkeys presented	Donkeys sold	Ratio
1-2016	January			#DIV/0!			#DIV/0!			#DIV/0!			#DIV/0!
2-2016	February			#DIV/0!			#DIV/0!			#DIV/0!			#DIV/0!
3-2016	March			#DIV/0!			#DIV/0!			#DIV/0!			#DIV/0!
4-2016	April			#DIV/0!			#DIV/0!			#DIV/0!			#DIV/0!
5-2016	May			#DIV/0!			#DIV/0!			#DIV/0!			#DIV/0!
6-2016	June			#DIV/0!			#DIV/0!			#DIV/0!			#DIV/0!
7-2016	July			#DIV/0!			#DIV/0!			#DIV/0!			#DIV/0!
8-2016	August			#DIV/0!			#DIV/0!			#DIV/0!			#DIV/0!
9-2016	September	6500	6250	0.961538	1500	1322	0.881333			#DIV/0!	317	255	0.804416	Togo,Burkina Faso and communities in Upper East region	Greater Accra region,Ashanti, Brong Ahafo region and other districts in Upper East region
10-2016	October	3040	2578	0.848026	2476	1674	0.67609			#DIV/0!	105	57	0.542857	Togo,Burkina Faso and communities in Upper East region	Greater Accra region,Ashanti, Brong Ahafo region and other districts in Upper East region
11-2016	November	2311	2233	0.966248	1950	1219	0.625128			#DIV/0!	148	125	0.844595	Togo,Burkina Faso and communities in Upper East region	Greater Accra region,Ashanti, Brong Ahafo region and other districts in Upper East region
12-2016	December	3737	2540	0.67969	3250	2546	0.783385			#DIV/0!	250	250	1	Togo,Burkina Faso and communities in Upper East region	Greater Accra region,Ashanti, Brong Ahafo region and other districts in Upper East region
1-2017	January	2920	1129	0.386644	2573	1482	0.575981			#DIV/0!	145	96	0.662069	Togo,Burkina Faso and communities in Upper East region	Greater Accra region,Ashanti, Brong Ahafo region and other districts in Upper East region
2-2017	February	1596	1177	0.737469	938	745	0.794243			#DIV/0!	45	36	0.8	Togo,Burkina Faso and communities in Upper East region	Greater Accra region,Ashanti, Brong Ahafo region and other districts in Upper East region
3-2017	March	2107	1200	0.56953	1224	915	0.747549			#DIV/0!	67	55	0.820896	Togo,Burkina Faso and communities in Upper East region	Greater Accra region,Ashanti, Brong Ahafo region and other districts in Upper East region
4-2017	April	1530	950	0.620915	530	394	0.743396			#DIV/0!	75	55	0.733333	Togo,Burkina Faso and communities in Upper East region	Greater Accra region,Ashanti, Brong Ahafo region and other districts in Upper East region
5-2017	May	2022	1505	0.744313	1200	922	0.768333			#DIV/0!	63	45	0.714286	Togo,Burkina Faso and communities in Upper East region	Greater Accra region,Ashanti, Brong Ahafo region and other districts in Upper East region
6-2017	June	1150	895	0.778261	805	455	0.565217			#DIV/0!	50	37	0.74	Togo,Burkina Faso and communities in Upper East region	Greater Accra region,Ashanti, Brong Ahafo region and other districts in Upper East region
7-2017	July	3232	2678	0.828589	2112	1189	0.562973			#DIV/0!	93	82	0.88172	Togo,Burkina Faso and communities in Upper East region	Greater Accra region,Ashanti, Brong Ahafo region and other districts in Upper East region
8-2017	August	3596	3201	0.890156	2812	2341	0.832504			#DIV/0!	128	101	0.789062	Togo,Burkina Faso and communities in Upper East region	Greater Accra region,Ashanti, Brong Ahafo region and other districts in Upper East region
9-2017	September	3018	2712	0.898608	2236	1996	0.892665			#DIV/0!	87	81	0.931034	Togo,Burkina Faso and communities in Upper East region	Greater Accra region,Ashanti, Brong Ahafo region and other districts in Upper East region
10-2017	October	3224	3011	0.933933	2116	1841	0.870038			#DIV/0!	783	691	0.882503	Togo,Burkina Faso and communities in Upper East region	Greater Accra region,Ashanti, Brong Ahafo region and other districts in Upper East region
11-2017	November	3607	2143	0.594123	1143	987	0.863517			#DIV/0!	387	311	0.803618	Togo,Burkina Faso and communities in Upper East region	Greater Accra region,Ashanti, Brong Ahafo region and other districts in Upper East region
12-2017	December	3600	2133	0.5925	1334	1012	0.758621			#DIV/0!	1123	1001	0.891362	Togo,Burkina Faso and communities in Upper East region	Greater Accra region,Ashanti, Brong Ahafo region and other districts in Upper East region
1-2018	January	2115	1412	0.667612	1512	1345	0.88955			#DIV/0!	153	134	0.875817	Togo,Burkina Faso and communities in Upper East region	Greater Accra region,Ashanti, Brong Ahafo region and other districts in Upper East region
2-2018	February	1345	945	0.702602	918	718	0.782135			#DIV/0!	112	95	0.848214	Togo,Burkina Faso and communities in Upper East region	Greater Accra region,Ashanti, Brong Ahafo region and other districts in Upper East region
3-2018	March	1009	745	0.738355	815	645	0.791411			#DIV/0!	123	98	0.796748	Togo,Burkina Faso and communities in Upper East region	Greater Accra region,Ashanti, Brong Ahafo region and other districts in Upper East region
4-2018	April	2421	1400	0.578273	1281	1176	0.918033			#DIV/0!	192	106	0.552083	Togo,Burkina Faso and communities in Upper East region	Greater Accra region,Ashanti, Brong Ahafo region and other districts in Upper East region
5-2018	May	2712	1457	0.537242	1523	1175	0.771504			#DIV/0!	116	98	0.844828	Togo,Burkina Faso and communities in Upper East region	Greater Accra region,Ashanti, Brong Ahafo region and other districts in Upper East region	Note: More cattle are presented at the market within quarter but less is bought due to low demand at the destination markets.
6-2018	June	2910	1396	0.479725	2113	1864	0.882158			#DIV/0!	86	78	0.906977	Togo,Burkina Faso and communities in Upper East region	Greater Accra region,Ashanti, Brong Ahafo region and other districts in Upper East region
7-2018	July	2685	2056	0.765736	1206	982	0.814262			#DIV/0!	156	114	0.730769	Togo,Burkina Faso and communities in Upper East region	Greater Accra region,Ashanti, Brong Ahafo region and other districts in Upper East region
8-2018	August	2761	2056	0.744658	1208	1021	0.845199			#DIV/0!	160	119	0.74375	Togo,Burkina Faso and communities in Upper East region	Greater Accra region,Ashanti, Brong Ahafo region and other districts in Upper East region
9-2018	September	3640	3173	0.871703	1618	1374	0.849197			#DIV/0!	287	201	0.700348	Togo,Burkina Faso and communities in Upper East region	Greater Accra region,Ashanti, Brong Ahafo region and other districts in Upper East region
10-2018	October	3117	2451	0.786333	1981	1374	0.693589			#DIV/0!	211	171	0.810427	Togo,Burkina Faso and communities in Upper East region	Greater Accra region,Ashanti, Brong Ahafo region and other districts in Upper East region
11-2018	November	3750	2893	0.771467	2018	1653	0.819128			#DIV/0!	201	185	0.920398	Togo,Burkina Faso and communities in Upper East region	Greater Accra region,Ashanti, Brong Ahafo region and other districts in Upper East region
12-2018	December	3957	3667	0.926712	2214	1911	0.863144			#DIV/0!	97	69	0.71134	Togo,Burkina Faso and communities in Upper East region	Greater Accra region,Ashanti, Brong Ahafo region and other districts in Upper East region
1-2019	January			#DIV/0!			#DIV/0!			#DIV/0!			#DIV/0!
2-2019	February			#DIV/0!			#DIV/0!			#DIV/0!			#DIV/0!
3-2019	March			#DIV/0!			#DIV/0!			#DIV/0!			#DIV/0!
4-2019	April			#DIV/0!			#DIV/0!			#DIV/0!			#DIV/0!
5-2019	May			#DIV/0!			#DIV/0!			#DIV/0!			#DIV/0!
6-2019	June			#DIV/0!			#DIV/0!			#DIV/0!			#DIV/0!
7-2019	July			#DIV/0!			#DIV/0!			#DIV/0!			#DIV/0!
8-2019	August			#DIV/0!			#DIV/0!			#DIV/0!			#DIV/0!
9-2019	September			#DIV/0!			#DIV/0!			#DIV/0!			#DIV/0!
10-2019	October			#DIV/0!			#DIV/0!			#DIV/0!			#DIV/0!
11-2019	November			#DIV/0!			#DIV/0!			#DIV/0!			#DIV/0!
12-2019	December			#DIV/0!			#DIV/0!			#DIV/0!			#DIV/0!
	TOTAL	79612	59986	0.753479	46606	36278		0	0		5760	4746

## Sheet: Munka1
6500	6250	250
3040	2578	462											Small ruminants presented	Small ruminants sold
2311	2233	78		Presented cattle	Sold cattles (pcs)	Unsold cattles (pcs)										Presented small ruminants	Sold small ruminants (pcs)	Unsold small ruminants (pcs)
3737	2540	1197		2843.29	2142.36	700.929										1664.5	1295.64	368.857
2920	1129	1791
1596	1177	419
2107	1200	907
1530	950	580
2022	1505	517
1150	895	255
3232	2678	554											1500	1322
3596	3201	395											2476	1674
3018	2712	306											1950	1219
3224	3011	213											3250	2546
3607	2143	1464											2573	1482
3600	2133	1467											938	745
2115	1412	703											1224	915
1345	945	400											530	394
1009	745	264											1200	922
2421	1400	1021											805	455
2712	1457	1255											2112	1189
2910	1396	1514											2812	2341
2685	2056	629											2236	1996
2761	2056	705											2116	1841
3640	3173	467											1143	987
3117	2451	666											1334	1012
3750	2893	857											1512	1345
3957	3667	290											918	718
													815	645
													1281	1176
													1523	1175
													2113	1864
													1206	982
													1208	1021
													1618	1374
													1981	1374
													2018	1653
													2214	1911
													46606	36278

## Sheet: Graphique
	CATTLE
	Year	2016
		Cattle presented	Cattle Sold	Ratio
1	2016-01-01	#N/A	#N/A	#N/A
2	2016-02-01	#N/A	#N/A	#N/A
3	2016-03-01	#N/A	#N/A	#N/A
4	2016-04-01	#N/A	#N/A	#N/A
5	2016-05-01	#N/A	#N/A	#N/A
6	2016-06-01	#N/A	#N/A	#N/A
7	2016-07-01	#N/A	#N/A	#N/A
8	2016-08-01	#N/A	#N/A	#N/A
9	2016-09-01	#N/A	#N/A	#N/A
10	2016-10-01	#N/A	#N/A	#N/A
11	2016-11-01	#N/A	#N/A	#N/A
12	2016-12-01	#N/A	#N/A	#N/A
	Cattle presented
			2016	Variation 15-16	2017	Variation 16-17	2018	Variation 17-18	2019	Variation 18-19
1	January		0	#DIV/0!	2920	#DIV/0!	2115	-0.275685	0	-1
2	February		0	#DIV/0!	1596	#DIV/0!	1345	-0.157268	0	-1
3	March		0	#DIV/0!	2107	#DIV/0!	1009	-0.52112	0	-1
4	April		0	#DIV/0!	1530	#DIV/0!	2421	0.582353	0	-1
5	May		0	#DIV/0!	2022	#DIV/0!	2712	0.341246	0	-1
6	June		0	#DIV/0!	1150	#DIV/0!	2910	1.53043	0	-1
7	July		0	#DIV/0!	3232	#DIV/0!	2685	-0.169245	0	-1
8	August		0	#DIV/0!	3596	#DIV/0!	2761	-0.232202	0	-1
9	September		6500	#DIV/0!	3018	-0.535692	3640	0.206097	0	-1
10	October		3040	#DIV/0!	3224	0.0605263	3117	-0.0331886	0	-1
11	November		2311	#DIV/0!	3607	0.560796	3750	0.0396451	0	-1
12	December		3737	#DIV/0!	3600	-0.0366604	3957	0.0991667	0	-1
	Cattle sold
		2015	2016	Variation 15-16	2017	Variation 16-17	2018	Variation 17-18	2019	Variation 18-19
1	January	0	0	#DIV/0!	1129	#DIV/0!	1412	0.250664	0	-1
2	February	0	0	#DIV/0!	1177	#DIV/0!	945	-0.197111	0	-1
3	March	0	0	#DIV/0!	1200	#DIV/0!	745	-0.379167	0	-1
4	April	0	0	#DIV/0!	950	#DIV/0!	1400	0.473684	0	-1
5	May	0	0	#DIV/0!	1505	#DIV/0!	1457	-0.0318937	0	-1
6	June	0	0	#DIV/0!	895	#DIV/0!	1396	0.559777	0	-1
7	July	0	0	#DIV/0!	2678	#DIV/0!	2056	-0.232263	0	-1
8	August	0	0	#DIV/0!	3201	#DIV/0!	2056	-0.357701	0	-1
9	September	0	6250	#DIV/0!	2712	-0.56608	3173	0.169985	0	-1
10	October	0	2578	#DIV/0!	3011	0.16796	2451	-0.185985	0	-1
11	November	0	2233	#DIV/0!	2143	-0.0403045	2893	0.349977	0	-1
12	December	0	2540	#DIV/0!	2133	-0.160236	3667	0.719175	0	-1
	SMALL RUMINANTS
	Year	2016
		Small ruminants presented	Small ruminants sold	Ratio
1	2016-01-01	#N/A	#N/A	#N/A
2	2016-02-01	#N/A	#N/A	#N/A
3	2016-03-01	#N/A	#N/A	#N/A
4	2016-04-01	#N/A	#N/A	#N/A
5	2016-05-01	#N/A	#N/A	#N/A
6	2016-06-01	#N/A	#N/A	#N/A
7	2016-07-01	#N/A	#N/A	#N/A
8	2016-08-01	#N/A	#N/A	#N/A
9	2016-09-01	#N/A	#N/A	#N/A
10	2016-10-01	#N/A	#N/A	#N/A
11	2016-11-01	#N/A	#N/A	#N/A
12	2016-12-01	#N/A	#N/A	#N/A
	Small ruminants presented
			2016	Variation 15-16	2017	Variation 16-17	2018	Variation 17-18	2019	Variation 18-19
1	January		0	#DIV/0!	2573	#DIV/0!	1512	-0.412359	0	-1
2	February		0	#DIV/0!	938	#DIV/0!	918	-0.021322	0	-1
3	March		0	#DIV/0!	1224	#DIV/0!	815	-0.33415	0	-1
4	April		0	#DIV/0!	530	#DIV/0!	1281	1.41698	0	-1
5	May		0	#DIV/0!	1200	#DIV/0!	1523	0.269167	0	-1
6	June		0	#DIV/0!	805	#DIV/0!	2113	1.62484	0	-1
7	July		0	#DIV/0!	2112	#DIV/0!	1206	-0.428977	0	-1
8	August		0	#DIV/0!	2812	#DIV/0!	1208	-0.570413	0	-1
9	September		1500	#DIV/0!	2236	0.490667	1618	-0.276386	0	-1
10	October		2476	#DIV/0!	2116	-0.145396	1981	-0.0637996	0	-1
11	November		1950	#DIV/0!	1143	-0.413846	2018	0.765529	0	-1
12	December		3250	#DIV/0!	1334	-0.589538	2214	0.65967	0	-1
	Small ruminants sold
			2016	Variation 15-16	2017	Variation 16-17	2018	Variation 17-18	2019	Variation 18-19
1	January		0	#DIV/0!	1482	#DIV/0!	1345	-0.0924426	0	-1
2	February		0	#DIV/0!	745	#DIV/0!	718	-0.0362416	0	-1
3	March		0	#DIV/0!	915	#DIV/0!	645	-0.295082	0	-1
4	April		0	#DIV/0!	394	#DIV/0!	1176	1.98477	0	-1
5	May		0	#DIV/0!	922	#DIV/0!	1175	0.274403	0	-1
6	June		0	#DIV/0!	455	#DIV/0!	1864	3.0967	0	-1
7	July		0	#DIV/0!	1189	#DIV/0!	982	-0.174096	0	-1
8	August		0	#DIV/0!	2341	#DIV/0!	1021	-0.563862	0	-1
9	September		1322	#DIV/0!	1996	0.509834	1374	-0.311623	0	-1
10	October		1674	#DIV/0!	1841	0.0997611	1374	-0.253666	0	-1
11	November		1219	#DIV/0!	987	-0.19032	1653	0.674772	0	-1
12	December		2546	#DIV/0!	1012	-0.602514	1911	0.88834	0	-1
	HORSES
	Year	2016
		Horses presented	Horses sold	Ratio
1	2016-01-01	#N/A	#N/A	#N/A
2	2016-02-01	#N/A	#N/A	#N/A
3	2016-03-01	#N/A	#N/A	#N/A
4	2016-04-01	#N/A	#N/A	#N/A
5	2016-05-01	#N/A	#N/A	#N/A
6	2016-06-01	#N/A	#N/A	#N/A
7	2016-07-01	#N/A	#N/A	#N/A
8	2016-08-01	#N/A	#N/A	#N/A
9	2016-09-01	#N/A	#N/A	#N/A
10	2016-10-01	#N/A	#N/A	#N/A
11	2016-11-01	#N/A	#N/A	#N/A
12	2016-12-01	#N/A	#N/A	#N/A
	Horses presented
			2016	Variation 15-16	2017	Variation 16-17	2018	Variation 17-18	2019	Variation 18-19
1	January		0	#DIV/0!	0	#DIV/0!	0	#DIV/0!	0	#DIV/0!
2	February		0	#DIV/0!	0	#DIV/0!	0	#DIV/0!	0	#DIV/0!
3	March		0	#DIV/0!	0	#DIV/0!	0	#DIV/0!	0	#DIV/0!
4	April		0	#DIV/0!	0	#DIV/0!	0	#DIV/0!	0	#DIV/0!
5	May		0	#DIV/0!	0	#DIV/0!	0	#DIV/0!	0	#DIV/0!
6	June		0	#DIV/0!	0	#DIV/0!	0	#DIV/0!	0	#DIV/0!
7	July		0	#DIV/0!	0	#DIV/0!	0	#DIV/0!	0	#DIV/0!
8	August		0	#DIV/0!	0	#DIV/0!	0	#DIV/0!	0	#DIV/0!
9	September		0	#DIV/0!	0	#DIV/0!	0	#DIV/0!	0	#DIV/0!
10	October		0	#DIV/0!	0	#DIV/0!	0	#DIV/0!	0	#DIV/0!
11	November		0	#DIV/0!	0	#DIV/0!	0	#DIV/0!	0	#DIV/0!
12	December		0	#DIV/0!	0	#DIV/0!	0	#DIV/0!	0	#DIV/0!
	Horses sold
			2016	Variation 15-16	2017	Variation 16-17	2018	Variation 17-18	2019	Variation 18-19
1	January		0	#DIV/0!	0	#DIV/0!	0	#DIV/0!	0	#DIV/0!
2	February		0	#DIV/0!	0	#DIV/0!	0	#DIV/0!	0	#DIV/0!
3	March		0	#DIV/0!	0	#DIV/0!	0	#DIV/0!	0	#DIV/0!
4	April		0	#DIV/0!	0	#DIV/0!	0	#DIV/0!	0	#DIV/0!
5	May		0	#DIV/0!	0	#DIV/0!	0	#DIV/0!	0	#DIV/0!
6	June		0	#DIV/0!	0	#DIV/0!	0	#DIV/0!	0	#DIV/0!
7	July		0	#DIV/0!	0	#DIV/0!	0	#DIV/0!	0	#DIV/0!
8	August		0	#DIV/0!	0	#DIV/0!	0	#DIV/0!	0	#DIV/0!
9	September		0	#DIV/0!	0	#DIV/0!	0	#DIV/0!	0	#DIV/0!
10	October		0	#DIV/0!	0	#DIV/0!	0	#DIV/0!	0	#DIV/0!
11	November		0	#DIV/0!	0	#DIV/0!	0	#DIV/0!	0	#DIV/0!
12	December		0	#DIV/0!	0	#DIV/0!	0	#DIV/0!	0	#DIV/0!
	DONKEYS
	Year	2016
		Donkeys presented	Donkeys sold	Ratio
1	2016-01-01	#N/A	#N/A	#N/A
2	2016-02-01	#N/A	#N/A	#N/A
3	2016-03-01	#N/A	#N/A	#N/A
4	2016-04-01	#N/A	#N/A	#N/A
5	2016-05-01	#N/A	#N/A	#N/A
6	2016-06-01	#N/A	#N/A	#N/A
7	2016-07-01	#N/A	#N/A	#N/A
8	2016-08-01	#N/A	#N/A	#N/A
9	2016-09-01	#N/A	#N/A	#N/A
10	2016-10-01	#N/A	#N/A	#N/A
11	2016-11-01	#N/A	#N/A	#N/A
12	2016-12-01	#N/A	#N/A	#N/A
	Donkeys presented
			2016	Variation 15-16	2017	Variation 16-17	2018	Variation 17-18	2019	Variation 18-19
1	January		0	#DIV/0!	145	#DIV/0!	153	0.0551724	0	-1
2	February		0	#DIV/0!	45	#DIV/0!	112	1.48889	0	-1
3	March		0	#DIV/0!	67	#DIV/0!	123	0.835821	0	-1
4	April		0	#DIV/0!	75	#DIV/0!	192	1.56	0	-1
5	May		0	#DIV/0!	63	#DIV/0!	116	0.84127	0	-1
6	June		0	#DIV/0!	50	#DIV/0!	86	0.72	0	-1
7	July		0	#DIV/0!	93	#DIV/0!	156	0.677419	0	-1
8	August		0	#DIV/0!	128	#DIV/0!	160	0.25	0	-1
9	September		317	#DIV/0!	87	-0.725552	287	2.29885	0	-1
10	October		105	#DIV/0!	783	6.45714	211	-0.730524	0	-1
11	November		148	#DIV/0!	387	1.61486	201	-0.48062	0	-1
12	December		250	#DIV/0!	1123	3.492	97	-0.913624	0	-1
	Donkeys sold
			2016	Variation 15-16	2017	Variation 16-17	2018	Variation 17-18	2019	Variation 18-19
1	January		0	#DIV/0!	96	#DIV/0!	134	0.395833	0	-1
2	February		0	#DIV/0!	36	#DIV/0!	95	1.63889	0	-1
3	March		0	#DIV/0!	55	#DIV/0!	98	0.781818	0	-1
4	April		0	#DIV/0!	55	#DIV/0!	106	0.927273	0	-1
5	May		0	#DIV/0!	45	#DIV/0!	98	1.17778	0	-1
6	June		0	#DIV/0!	37	#DIV/0!	78	1.10811	0	-1
7	July		0	#DIV/0!	82	#DIV/0!	114	0.390244	0	-1
8	August		0	#DIV/0!	101	#DIV/0!	119	0.178218	0	-1
9	September		255	#DIV/0!	81	-0.682353	201	1.48148	0	-1
10	October		57	#DIV/0!	691	11.1228	171	-0.752533	0	-1
11	November		125	#DIV/0!	311	1.488	185	-0.405145	0	-1
12	December		250	#DIV/0!	1001	3.004	69	-0.931069	0	-1

## Sheet: Analysis
ANALYSIS 1: Variations of cattle presented and sold 2016
Observations	Questions	Responses
O1:
O2:
O3:
ANALYSIS 2:
Observations	Questions	Responses
Q1:
Q2:
Q3:
ANALYSIS 3:
Observations	Questions	Responses
Q1:
Q2:
Q3:

## Sheet: AnalysisPR
ANALYSIS 1: Variations of small ruminants presented and sold 2016
Observations	Questions	Responses
O1:
O2:
O3:
ANALYSIS 2:
Observations	Questions	Responses
Q1:
Q2:
Q3:
ANALYSIS 3:
Observations	Questions	Responses
O1:
O2:
O3:
