# Supplementary material for: Opportunities within the meat supply chain in Africa—The case of beef production in Northern Ghana
Source: PLoS One. 2022 Jan 18;17(1):e0260668. doi: 10.1371/journal.pone.0260668 (PMC8765630; doi:10.1371/journal.pone.0260668)
Supplement: S10 File — (XLSX) [file pone.0260668.s010.xlsx]

## Sheet: Description
Location
Description
Type and technical details of infrastructure
Infrastructure needs (if applicable)
Date opened

## Sheet: Methods of management
Category	Taxes collected	Taxes paid by		Taxes paid to
		Buyer	Seller	Assembly	MC	Veterinary	TA
Cattle	13	9	4	4	3	5	1
Small ruminants	2.5	2.5		0.5		2
Horses
Donkeys
Insert other taxes in the table if necessary
Land ownership	The land is owned by Tamale Metropolitan Assembly through the tarditional ruler (chief)
Management systems	The livetsock market infrastrure is managed by Tamale Metropolitan Assembly together with livetsock market committee. The Assembly levey is paid to the Municipal Assembly as Internal Generated Funds (IGF) to undertake local level developmental projects . The movement permit fee collected by the Metro veterinary office is paid to the natinal veterinary directorate at the national level. The market…

## Sheet: Data
		Cattle			Small ruminants			Horses			Donkeys			Origin	Destination
n°mois+année	Month	Cattle presented	Cattle sold	Ratio	Small ruminants presented	Small ruminants sold	Ratio	Horses presented	Horses sold	Ratio	Donkeys presented	Donkeys sold	Ratio
1-2016	January	1750	1710	0.977143	200	172	0.86			#DIV/0!			#DIV/0!	Districts and communities in Northern region, Upper East region and sometimes Burkina Faso	Ashanti region,Brong Ahafo region, N/R,Central region,Greater Accra region,Western region and other districts and communities in northern region
2-2016	February	1721	1721	1	232	130	0.560345			#DIV/0!			#DIV/0!	Districts and communities in Northern region, Upper East region and sometimes Burkina Faso	Ashanti region,Brong Ahafo region, N/R,Central region,Greater Accra region,Western region and other districts and communities in northern region
3-2016	March	2171	2098	0.966375	272	272	1			#DIV/0!			#DIV/0!	Districts and communities in Northern region, Upper East region and sometimes Burkina Faso	Ashanti region,Brong Ahafo region, N/R,Central region,Greater Accra region,Western region and other districts and communities in northern region
4-2016	April	1936	1838	0.94938	225	220	0.977778			#DIV/0!			#DIV/0!	Districts and communities in Northern region, Upper East region and sometimes Burkina Faso	Ashanti region,Brong Ahafo region, N/R,Central region,Greater Accra region,Western region and other districts and communities in northern region
5-2016	May	1991	1851	0.929684	208	208	1			#DIV/0!			#DIV/0!	Districts and communities in Northern region, Upper East region and sometimes Burkina Faso	Ashanti region,Brong Ahafo region, N/R,Central region,Greater Accra region,Western region and other districts and communities in northern region
6-2016	June	2805	2399	0.855258	300	252	0.84			#DIV/0!			#DIV/0!	Districts and communities in Northern region, Upper East region and sometimes Burkina Faso	Ashanti region,Brong Ahafo region, N/R,Central region,Greater Accra region,Western region and other districts and communities in northern region
7-2016	July	1984	1268	0.639113	322	280	0.869565			#DIV/0!			#DIV/0!	Districts and communities in Northern region, Upper East region and sometimes Burkina Faso	Ashanti region,Brong Ahafo region, N/R,Central region,Greater Accra region,Western region and other districts and communities in northern region
8-2016	August	2242	1743	0.777431	380	380	1			#DIV/0!			#DIV/0!	Districts and communities in Northern region, Upper East region and sometimes Burkina Faso	Ashanti region,Brong Ahafo region, N/R,Central region,Greater Accra region,Western region and other districts and communities in northern region
9-2016	September	4195	3255	0.775924	1156	1125	0.973183			#DIV/0!			#DIV/0!	Districts and communities in Northern region and Upper East region	Ashanti region,Brong Ahafo region, N/R,Central region,Greater Accra region,Western region and other districts and communities in northern region
10-2016	October	2119	1564	0.738084	215	200	0.930233			#DIV/0!			#DIV/0!	Districts and communities in Northern region and Upper East region	Ashanti region,Brong Ahafo region, N/R,Central region,Greater Accra region,Western region and other districts and communities in northern region
11-2016	November	2452	1501	0.612153	255	214	0.839216			#DIV/0!			#DIV/0!	Districts and communities in Northern region and Upper East region	Ashanti region,Brong Ahafo region, N/R,Central region,Greater Accra region,Western region and other districts and communities in northern region
12-2016	December	2587	1817	0.702358	540	478	0.885185			#DIV/0!			#DIV/0!	Districts and communities in Northern region and Upper East region	Ashanti region,Brong Ahafo region, N/R,Central region,Greater Accra region,Western region and other districts and communities in northern region
1-2017	January	1908	1491	0.781447	442	442	1			#DIV/0!			#DIV/0!	Districts and communities in Northern region and Upper East region	Ashanti region,Brong Ahafo region, N/R,Central region,Greater Accra region,Western region and other districts and communities in northern region
2-2017	February	1920	1293	0.673438	272	272	1			#DIV/0!			#DIV/0!	Districts and communities in Northern region and Upper East region	Ashanti region,Brong Ahafo region, N/R,Central region,Greater Accra region,Western region and other districts and communities in northern region
3-2017	March	2194	1535	0.699635	510	510	1			#DIV/0!			#DIV/0!	Districts and communities in Northern region and Upper East region	Ashanti region,Brong Ahafo region, N/R,Central region,Greater Accra region,Western region and other districts and communities in northern region
4-2017	April	1687	1035	0.613515	362	362	1			#DIV/0!			#DIV/0!	Districts and communities in Northern region and Upper East region	Ashanti region,Brong Ahafo region, N/R,Central region,Greater Accra region,Western region and other districts and communities in northern region
5-2017	May	2198	1643	0.747498	451	451	1			#DIV/0!			#DIV/0!	Districts and communities in Northern region and Upper East region	Ashanti region,Brong Ahafo region, N/R,Central region,Greater Accra region,Western region and other districts and communities in northern region
6-2017	June	2872	2233	0.777507	663	612	0.923077			#DIV/0!			#DIV/0!	Districts and communities in Northern region and Upper East region	Ashanti region,Brong Ahafo region, N/R,Central region,Greater Accra region,Western region and other districts and communities in northern region	Note: According to the traders, there has been a sharp increased in the animals presented between April, and June,2017. The reason given was that many farmers sell their animals for food crops cultivation. The incerase in the animals presesnted adversely affects prices since supply of the animals has outweighed demand hence low prices at the destination market.
7-2017	July	2313	1729	0.747514	671	647	0.964232			#DIV/0!			#DIV/0!	Districts and communities in Northern region and Upper East region	Ashanti region,Brong Ahafo region, N/R,Central region,Greater Accra region,Western region and other districts and communities in northern region
8-2017	August	4562	3740	0.819816	1074	984	0.916201			#DIV/0!			#DIV/0!	Districts and communities in Northern region and Upper East region	Ashanti region,Brong Ahafo region, N/R,Central region,Greater Accra region,Western region and other districts and communities in northern region
9-2017	September	2197	1482	0.674556	559	403	0.72093			#DIV/0!			#DIV/0!	Districts and communities in Northern region and Upper East region	Ashanti region,Brong Ahafo region, N/R,Central region,Greater Accra region,Western region and other districts and communities in northern region
10-2017	October	2246	1474	0.656278	476	460	0.966387			#DIV/0!			#DIV/0!	Districts and communities in Northern region and Upper East region	Ashanti region,Brong Ahafo region, N/R,Central region,Greater Accra region,Western region and other districts and communities in northern region
11-2017	November	3051	2103	0.689282	640	594	0.928125			#DIV/0!			#DIV/0!	Districts and communities in Northern region and Upper East region	Ashanti region,Brong Ahafo region, N/R,Central region,Greater Accra region,Western region and other districts and communities in northern region
12-2017	December	2535	1750	0.690335	436	436	1			#DIV/0!			#DIV/0!	Districts and communities in Northern region and Upper East region	Ashanti region,Brong Ahafo region, N/R,Central region,Greater Accra region,Western region and other districts and communities in northern region
1-2018	January	2042	1583	0.77522	604	593	0.981788			#DIV/0!			#DIV/0!	Districts and communities in Northern region and Upper East region	Ashanti region,Brong Ahafo region, N/R,Central region,Greater Accra region,Western region and other districts and communities in northern region
2-2018	February	465	358	0.769892	153	151	0.986928			#DIV/0!			#DIV/0!	Districts and communities in Northern region and Upper East region	Ashanti region,Brong Ahafo region, N/R,Central region,Greater Accra region,Western region and other districts and communities in northern region
3-2018	March	2071	1665	0.803959	584	569	0.974315			#DIV/0!			#DIV/0!	Districts and communities in Northern region and Upper East region	Ashanti region,Brong Ahafo region, N/R,Central region,Greater Accra region,Western region and other districts and communities in northern region
4-2018	April	2059	1656	0.804274	569	559	0.982425			#DIV/0!			#DIV/0!	Districts and communities in Northern region and Upper East region	Ashanti region,Brong Ahafo region, N/R,Central region,Greater Accra region,Western region and other districts and communities in northern region
5-2018	May	2772	2272	0.819625	732	723	0.987705			#DIV/0!			#DIV/0!	Districts and communities in Northern region and Upper East region	Ashanti region,Brong Ahafo region, N/R,Central region,Greater Accra region,Western region and other districts and communities in northern region	Note: The traders recorded increased in animals presented between May and June, 2018 because of the cropping season. The traders indicated that farmers sell animals during this period to be able to pay for tractor services and buy farm inputs. They added the sale of animals to buy cereals and other items as another reason why more animals were presented. The increase in the animals presented adve…
6-2018	June	2756	2301	0.834906	781	732	0.93726			#DIV/0!			#DIV/0!	Districts and communities in Northern region and Upper East region	Ashanti region,Brong Ahafo region, N/R,Central region,Greater Accra region,Western region and other districts and communities in northern region
7-2018	July	2537	2137	0.842333	817	786	0.962056			#DIV/0!			#DIV/0!	Districts and communities in Northern region and Upper East region	Ashanti region,Brong Ahafo region, N/R,Central region,Greater Accra region,Western region and other districts and communities in northern region
8-2018	August	4540	3440	0.757709	1597	1550	0.97057			#DIV/0!			#DIV/0!	Districts and communities in Northern region and Upper East region	Ashanti region,Brong Ahafo region, N/R,Central region,Greater Accra region,Western region and other districts and communities in northern region
9-2018	September	2262	1852	0.818744	817	786	0.962056			#DIV/0!			#DIV/0!	Districts and communities in Northern region and Upper East region	Ashanti region,Brong Ahafo region, N/R,Central region,Greater Accra region,Western region and other districts and communities in northern region
10-2018	October	2749	2249	0.818116	879	857	0.974972			#DIV/0!			#DIV/0!	Districts and communities in Northern region and Upper East region	Ashanti region,Brong Ahafo region, N/R,Central region,Greater Accra region,Western region and other districts and communities in northern region
11-2018	November	2570	2500	0.972763	861	785	0.911731			#DIV/0!			#DIV/0!	Districts and communities in Northern region and Upper East region	Ashanti region,Brong Ahafo region, N/R,Central region,Greater Accra region,Western region and other districts and communities in northern region
12-2018	December	2905	2789	0.960069	1002	852	0.850299			#DIV/0!			#DIV/0!	Districts and communities in Northern region and Upper East region	Ashanti region,Brong Ahafo region, N/R,Central region,Greater Accra region,Western region and other districts and communities in northern region
1-2019	January			#DIV/0!			#DIV/0!			#DIV/0!			#DIV/0!
2-2019	February			#DIV/0!			#DIV/0!			#DIV/0!			#DIV/0!
3-2019	March			#DIV/0!			#DIV/0!			#DIV/0!			#DIV/0!
4-2019	April			#DIV/0!			#DIV/0!			#DIV/0!			#DIV/0!
5-2019	May			#DIV/0!			#DIV/0!			#DIV/0!			#DIV/0!
6-2019	June			#DIV/0!			#DIV/0!			#DIV/0!			#DIV/0!
7-2019	July			#DIV/0!			#DIV/0!			#DIV/0!			#DIV/0!
8-2019	August			#DIV/0!			#DIV/0!			#DIV/0!			#DIV/0!
9-2019	September			#DIV/0!			#DIV/0!			#DIV/0!			#DIV/0!
10-2019	October			#DIV/0!			#DIV/0!			#DIV/0!			#DIV/0!
11-2019	November			#DIV/0!			#DIV/0!			#DIV/0!			#DIV/0!
12-2019	December			#DIV/0!			#DIV/0!			#DIV/0!			#DIV/0!
	TOTAL	87364	69075	0.790657	20257	19047		0	0		0	0

## Sheet: EZAZ
1750	1710	40
1721	1721	0										Small ruminants presented	Small ruminants sold
2171	2098	73										200	172
1936	1838	98		Presented cattle	Sold cattles (pcs)	Unsold cattles (pcs)						232	130
1991	1851	140		2426.78	1918.75	508.028						272	272		Presented	Sold small ruminants (pcs)	Unsold small ruminants (pcs)
2805	2399	406										225	220		562.694	529.083	33.6111
1984	1268	716										208	208
2242	1743	499										300	252
4195	3255	940										322	280
2119	1564	555										380	380
2452	1501	951										1156	1125
2587	1817	770										215	200
1908	1491	417										255	214
1920	1293	627										540	478
2194	1535	659										442	442
1687	1035	652										272	272
2198	1643	555										510	510
2872	2233	639										362	362
2313	1729	584										451	451
4562	3740	822										663	612
2197	1482	715										671	647
2246	1474	772										1074	984
3051	2103	948										559	403
2535	1750	785										476	460
2042	1583	459										640	594
465	358	107										436	436
2071	1665	406										604	593
2059	1656	403										153	151
2772	2272	500										584	569
2756	2301	455										569	559
2537	2137	400										732	723
4540	3440	1100										781	732
2262	1852	410										817	786
2749	2249	500										1597	1550
2570	2500	70										817	786
2905	2789	116										879	857
												861	785
												1002	852
												20257	19047

## Sheet: Graphique
	CATTLE
	Year	2016
		Cattle presented	Cattle Sold	Ratio
1	2016-01-01	#N/A	#N/A	#N/A
2	2016-02-01	#N/A	#N/A	#N/A
3	2016-03-01	#N/A	#N/A	#N/A
4	2016-04-01	#N/A	#N/A	#N/A
5	2016-05-01	#N/A	#N/A	#N/A
6	2016-06-01	#N/A	#N/A	#N/A
7	2016-07-01	#N/A	#N/A	#N/A
8	2016-08-01	#N/A	#N/A	#N/A
9	2016-09-01	#N/A	#N/A	#N/A
10	2016-10-01	#N/A	#N/A	#N/A
11	2016-11-01	#N/A	#N/A	#N/A
12	2016-12-01	#N/A	#N/A	#N/A
	Cattle presented
			2016	Variation 15-16	2017	Variation 16-17	2018	Variation 17-18	2019	Variation 18-19
1	January		1750	#DIV/0!	1908	0.0902857	2042	0.0702306	0	-1
2	February		1721	#DIV/0!	1920	0.11563	465	-0.757812	0	-1
3	March		2171	#DIV/0!	2194	0.0105942	2071	-0.056062	0	-1
4	April		1936	#DIV/0!	1687	-0.128616	2059	0.22051	0	-1
5	May		1991	#DIV/0!	2198	0.103968	2772	0.261146	0	-1
6	June		2805	#DIV/0!	2872	0.0238859	2756	-0.04039	0	-1
7	July		1984	#DIV/0!	2313	0.165827	2537	0.0968439	0	-1
8	August		2242	#DIV/0!	4562	1.03479	4540	-0.00482245	0	-1
9	September		4195	#DIV/0!	2197	-0.476281	2262	0.0295858	0	-1
10	October		2119	#DIV/0!	2246	0.0599339	2749	0.223954	0	-1
11	November		2452	#DIV/0!	3051	0.24429	2570	-0.157653	0	-1
12	December		2587	#DIV/0!	2535	-0.0201005	2905	0.145957	0	-1
	Cattle sold
		2015	2016	Variation 15-16	2017	Variation 16-17	2018	Variation 17-18	2019	Variation 18-19
1	January	0	1710	#DIV/0!	1491	-0.12807	1583	0.0617036	0	-1
2	February	0	1721	#DIV/0!	1293	-0.248693	358	-0.723125	0	-1
3	March	0	2098	#DIV/0!	1535	-0.268351	1665	0.0846906	0	-1
4	April	0	1838	#DIV/0!	1035	-0.436888	1656	0.6	0	-1
5	May	0	1851	#DIV/0!	1643	-0.112372	2272	0.382836	0	-1
6	June	0	2399	#DIV/0!	2233	-0.0691955	2301	0.0304523	0	-1
7	July	0	1268	#DIV/0!	1729	0.363565	2137	0.235975	0	-1
8	August	0	1743	#DIV/0!	3740	1.14573	3440	-0.0802139	0	-1
9	September	0	3255	#DIV/0!	1482	-0.5447	1852	0.249663	0	-1
10	October	0	1564	#DIV/0!	1474	-0.0575448	2249	0.52578	0	-1
11	November	0	1501	#DIV/0!	2103	0.401066	2500	0.188778	0	-1
12	December	0	1817	#DIV/0!	1750	-0.036874	2789	0.593714	0	-1
	SMALL RUMINANTS
	Year	2016
		Small ruminants presented	Small ruminants sold	Ratio
1	2016-01-01	#N/A	#N/A	#N/A
2	2016-02-01	#N/A	#N/A	#N/A
3	2016-03-01	#N/A	#N/A	#N/A
4	2016-04-01	#N/A	#N/A	#N/A
5	2016-05-01	#N/A	#N/A	#N/A
6	2016-06-01	#N/A	#N/A	#N/A
7	2016-07-01	#N/A	#N/A	#N/A
8	2016-08-01	#N/A	#N/A	#N/A
9	2016-09-01	#N/A	#N/A	#N/A
10	2016-10-01	#N/A	#N/A	#N/A
11	2016-11-01	#N/A	#N/A	#N/A
12	2016-12-01	#N/A	#N/A	#N/A
	Small ruminants presented
			2016	Variation 15-16	2017	Variation 16-17	2018	Variation 17-18	2019	Variation 18-19
1	January		200	#DIV/0!	442	1.21	604	0.366516	0	-1
2	February		232	#DIV/0!	272	0.172414	153	-0.4375	0	-1
3	March		272	#DIV/0!	510	0.875	584	0.145098	0	-1
4	April		225	#DIV/0!	362	0.608889	569	0.571823	0	-1
5	May		208	#DIV/0!	451	1.16827	732	0.62306	0	-1
6	June		300	#DIV/0!	663	1.21	781	0.177979	0	-1
7	July		322	#DIV/0!	671	1.08385	817	0.217586	0	-1
8	August		380	#DIV/0!	1074	1.82632	1597	0.486965	0	-1
9	September		1156	#DIV/0!	559	-0.516436	817	0.461538	0	-1
10	October		215	#DIV/0!	476	1.21395	879	0.846639	0	-1
11	November		255	#DIV/0!	640	1.5098	861	0.345313	0	-1
12	December		540	#DIV/0!	436	-0.192593	1002	1.29817	0	-1
	Small ruminants sold
			2016	Variation 15-16	2017	Variation 16-17	2018	Variation 17-18	2019	Variation 18-19
1	January		172	#DIV/0!	442	1.56977	593	0.341629	0	-1
2	February		130	#DIV/0!	272	1.09231	151	-0.444853	0	-1
3	March		272	#DIV/0!	510	0.875	569	0.115686	0	-1
4	April		220	#DIV/0!	362	0.645455	559	0.544199	0	-1
5	May		208	#DIV/0!	451	1.16827	723	0.603104	0	-1
6	June		252	#DIV/0!	612	1.42857	732	0.196078	0	-1
7	July		280	#DIV/0!	647	1.31071	786	0.214838	0	-1
8	August		380	#DIV/0!	984	1.58947	1550	0.575203	0	-1
9	September		1125	#DIV/0!	403	-0.641778	786	0.950372	0	-1
10	October		200	#DIV/0!	460	1.3	857	0.863043	0	-1
11	November		214	#DIV/0!	594	1.7757	785	0.321549	0	-1
12	December		478	#DIV/0!	436	-0.0878661	852	0.954128	0	-1
	HORSES
	Year	2016
		Horses presented	Horses sold	Ratio
1	2016-01-01	#N/A	#N/A	#N/A
2	2016-02-01	#N/A	#N/A	#N/A
3	2016-03-01	#N/A	#N/A	#N/A
4	2016-04-01	#N/A	#N/A	#N/A
5	2016-05-01	#N/A	#N/A	#N/A
6	2016-06-01	#N/A	#N/A	#N/A
7	2016-07-01	#N/A	#N/A	#N/A
8	2016-08-01	#N/A	#N/A	#N/A
9	2016-09-01	#N/A	#N/A	#N/A
10	2016-10-01	#N/A	#N/A	#N/A
11	2016-11-01	#N/A	#N/A	#N/A
12	2016-12-01	#N/A	#N/A	#N/A
	Horses presented
			2016	Variation 15-16	2017	Variation 16-17	2018	Variation 17-18	2019	Variation 18-19
1	January		0	#DIV/0!	0	#DIV/0!	0	#DIV/0!	0	#DIV/0!
2	February		0	#DIV/0!	0	#DIV/0!	0	#DIV/0!	0	#DIV/0!
3	March		0	#DIV/0!	0	#DIV/0!	0	#DIV/0!	0	#DIV/0!
4	April		0	#DIV/0!	0	#DIV/0!	0	#DIV/0!	0	#DIV/0!
5	May		0	#DIV/0!	0	#DIV/0!	0	#DIV/0!	0	#DIV/0!
6	June		0	#DIV/0!	0	#DIV/0!	0	#DIV/0!	0	#DIV/0!
7	July		0	#DIV/0!	0	#DIV/0!	0	#DIV/0!	0	#DIV/0!
8	August		0	#DIV/0!	0	#DIV/0!	0	#DIV/0!	0	#DIV/0!
9	September		0	#DIV/0!	0	#DIV/0!	0	#DIV/0!	0	#DIV/0!
10	October		0	#DIV/0!	0	#DIV/0!	0	#DIV/0!	0	#DIV/0!
11	November		0	#DIV/0!	0	#DIV/0!	0	#DIV/0!	0	#DIV/0!
12	December		0	#DIV/0!	0	#DIV/0!	0	#DIV/0!	0	#DIV/0!
	Horses sold
			2016	Variation 15-16	2017	Variation 16-17	2018	Variation 17-18	2019	Variation 18-19
1	January		0	#DIV/0!	0	#DIV/0!	0	#DIV/0!	0	#DIV/0!
2	February		0	#DIV/0!	0	#DIV/0!	0	#DIV/0!	0	#DIV/0!
3	March		0	#DIV/0!	0	#DIV/0!	0	#DIV/0!	0	#DIV/0!
4	April		0	#DIV/0!	0	#DIV/0!	0	#DIV/0!	0	#DIV/0!
5	May		0	#DIV/0!	0	#DIV/0!	0	#DIV/0!	0	#DIV/0!
6	June		0	#DIV/0!	0	#DIV/0!	0	#DIV/0!	0	#DIV/0!
7	July		0	#DIV/0!	0	#DIV/0!	0	#DIV/0!	0	#DIV/0!
8	August		0	#DIV/0!	0	#DIV/0!	0	#DIV/0!	0	#DIV/0!
9	September		0	#DIV/0!	0	#DIV/0!	0	#DIV/0!	0	#DIV/0!
10	October		0	#DIV/0!	0	#DIV/0!	0	#DIV/0!	0	#DIV/0!
11	November		0	#DIV/0!	0	#DIV/0!	0	#DIV/0!	0	#DIV/0!
12	December		0	#DIV/0!	0	#DIV/0!	0	#DIV/0!	0	#DIV/0!
	DONKEYS
	Year	2016
		Donkeys presented	Donkeys sold	Ratio
1	2016-01-01	#N/A	#N/A	#N/A
2	2016-02-01	#N/A	#N/A	#N/A
3	2016-03-01	#N/A	#N/A	#N/A
4	2016-04-01	#N/A	#N/A	#N/A
5	2016-05-01	#N/A	#N/A	#N/A
6	2016-06-01	#N/A	#N/A	#N/A
7	2016-07-01	#N/A	#N/A	#N/A
8	2016-08-01	#N/A	#N/A	#N/A
9	2016-09-01	#N/A	#N/A	#N/A
10	2016-10-01	#N/A	#N/A	#N/A
11	2016-11-01	#N/A	#N/A	#N/A
12	2016-12-01	#N/A	#N/A	#N/A
	Donkeys presented
			2016	Variation 15-16	2017	Variation 16-17	2018	Variation 17-18	2019	Variation 18-19
1	January		0	#DIV/0!	0	#DIV/0!	0	#DIV/0!	0	#DIV/0!
2	February		0	#DIV/0!	0	#DIV/0!	0	#DIV/0!	0	#DIV/0!
3	March		0	#DIV/0!	0	#DIV/0!	0	#DIV/0!	0	#DIV/0!
4	April		0	#DIV/0!	0	#DIV/0!	0	#DIV/0!	0	#DIV/0!
5	May		0	#DIV/0!	0	#DIV/0!	0	#DIV/0!	0	#DIV/0!
6	June		0	#DIV/0!	0	#DIV/0!	0	#DIV/0!	0	#DIV/0!
7	July		0	#DIV/0!	0	#DIV/0!	0	#DIV/0!	0	#DIV/0!
8	August		0	#DIV/0!	0	#DIV/0!	0	#DIV/0!	0	#DIV/0!
9	September		0	#DIV/0!	0	#DIV/0!	0	#DIV/0!	0	#DIV/0!
10	October		0	#DIV/0!	0	#DIV/0!	0	#DIV/0!	0	#DIV/0!
11	November		0	#DIV/0!	0	#DIV/0!	0	#DIV/0!	0	#DIV/0!
12	December		0	#DIV/0!	0	#DIV/0!	0	#DIV/0!	0	#DIV/0!
	Donkeys sold
			2016	Variation 15-16	2017	Variation 16-17	2018	Variation 17-18	2019	Variation 18-19
1	January		0	#DIV/0!	0	#DIV/0!	0	#DIV/0!	0	#DIV/0!
2	February		0	#DIV/0!	0	#DIV/0!	0	#DIV/0!	0	#DIV/0!
3	March		0	#DIV/0!	0	#DIV/0!	0	#DIV/0!	0	#DIV/0!
4	April		0	#DIV/0!	0	#DIV/0!	0	#DIV/0!	0	#DIV/0!
5	May		0	#DIV/0!	0	#DIV/0!	0	#DIV/0!	0	#DIV/0!
6	June		0	#DIV/0!	0	#DIV/0!	0	#DIV/0!	0	#DIV/0!
7	July		0	#DIV/0!	0	#DIV/0!	0	#DIV/0!	0	#DIV/0!
8	August		0	#DIV/0!	0	#DIV/0!	0	#DIV/0!	0	#DIV/0!
9	September		0	#DIV/0!	0	#DIV/0!	0	#DIV/0!	0	#DIV/0!
10	October		0	#DIV/0!	0	#DIV/0!	0	#DIV/0!	0	#DIV/0!
11	November		0	#DIV/0!	0	#DIV/0!	0	#DIV/0!	0	#DIV/0!
12	December		0	#DIV/0!	0	#DIV/0!	0	#DIV/0!	0	#DIV/0!

## Sheet: Analysis
ANALYSIS 1: Variations of cattle presented and sold 2016
Observations	Questions	Responses
O1:
O2:
O3:
ANALYSIS 2:
Observations	Questions	Responses
Q1:
Q2:
Q3:
ANALYSIS 3:
Observations	Questions	Responses
Q1:
Q2:
Q3:

## Sheet: AnalysisPR
ANALYSIS 1: Variations of small ruminants presented and sold 2016
Observations	Questions	Responses
O1:
O2:
O3:
ANALYSIS 2:
Observations	Questions	Responses
Q1:
Q2:
Q3:
ANALYSIS 3:
Observations	Questions	Responses
O1:
O2:
O3:
